# Supplementary material for: 1-{6-Chloro-2-[(2-chloro-3-quinol­yl)meth­oxy]-4-phenyl-3-quinol­yl}ethan-1-one
Source: Acta Crystallogr Sect E Struct Rep Online. 2010 Jun 9;66(Pt 7):o1607–8. doi: 10.1107/S1600536810021203 (PMC3007010; doi:10.1107/S1600536810021203)
Supplement: Supplementary file 1 [file e-66-o1607-sup1.cif]

##############################################################################
###                                                                        ###
###        Electronic paper (Acta Crystallographica Section E)             ###
###                                                                        ###
##############################################################################
#                                                                            #
# This CIF contains the data in a paper accepted for publication in Acta     #
# Crystallographica Section E. It conforms to the requirements of Notes      #
# for Authors for Section E, and has been peer reviewed under the auspices   #
# of the IUCr Commission on Journals.                                        #
#                                                                            #
# Full details of the Crystallographic Information File format               #
# are given in the paper "The Crystallographic Information File (CIF):       #
# a New Standard Archive File for Crystallography" by S. R. Hall, F. H.      #
# Allen and I. D. Brown [Acta Cryst. (1991), A47, 655-685].                  #
#                                                                            #
# The current version of the core CIF dictionary is obtainable from          #
# ftp://ftp.iucr.org/pub/cif_core.dic. The current version number is 2.4.    #
#                                                                            #
# Software is freely available for graphical display of the structure(s) in  #
# this CIF.  For information consult the CIF home page http://www.iucr.org/  #
# cif/home.html                                                              #
#                                                                            #
# This file may be used for bona fide research purposes within the           #
# scientific community so long as proper attribution is given to the journal # 
# article from which it was obtained.                                        #
#                                                                            #
##############################################################################
                                             
data_global
_audit_creation_method     'PLATON <TABLE ACC> option'
_journal_date_recd_electronic     2010-04-21
_journal_date_accepted     2010-06-03
_journal_name_full     'Acta Crystallographica, Section E'
_journal_year     2010
_journal_volume     66
_journal_issue      7
_journal_page_first     o1607
_journal_page_last     o1608
_journal_paper_category     QO
_journal_coeditor_code     FB2195
_publ_contact_author_name
;
Mehmet Akkurt
;
_publ_contact_author_address
; Department of Physics
  Faculty of Arts and Sciences
  Erciyes University
  38039 Kayseri
  Turkey
;
_publ_contact_author_email     'akkurt@erciyes.edu.tr'
_publ_contact_author_fax     '+90-352-4374933'
_publ_contact_author_phone     '+90-352-4374901 extra 33106'
_publ_section_title
;
1-{6-Chloro-2-[(2-chloro-3-quinolyl)methoxy]-4-phenyl-3-quinolyl}ethan-1-one
;
loop_
    _publ_author_name
    _publ_author_footnote
    _publ_author_address
    'F. Nawaz Khan' .
;
Organic and Medicinal Chemistry Research Laboratory,
Organic Chemistry Division, School of Advanced Sciences,
VIT University,
Vellore 632 014,
Tamil Nadu, India
;
    'S. Mohana Roopan' .
;
Organic and Medicinal Chemistry Research Laboratory,
Organic Chemistry Division, School of Advanced Sciences,
VIT University,
Vellore 632 014,
Tamil Nadu, India
;
    'Rajesh Kumar' .
;
Organic and Medicinal Chemistry Research Laboratory,
Organic Chemistry Division, School of Advanced Sciences,
VIT University,
Vellore 632 014,
Tamil Nadu, India
;
    'Venkatesha R. Hathwar' .
;
Solid State and Structural Chemistry Unit,
Indian Institute of Science,
Bangalore 560 012, Karnataka,
India
;
    'Mehmet Akkurt' .
;
Department of Physics,
Faculty of Arts and Sciences,
Erciyes University,
38039 Kayseri,
Turkey
;
data_I
_chemical_name_systematic
;
1-{6-Chloro-2-[(2-chloro-3-quinolyl)methoxy]-4-phenyl-3-quinolyl}ethan-1-one
;
_chemical_name_common     ?
_chemical_formula_moiety     'C27 H18 Cl2 N2 O2'
_chemical_formula_sum     'C27 H18 Cl2 N2 O2'
_chemical_formula_structural     ?
_chemical_formula_iupac     'C27 H18 Cl2 N2 O2'
_chemical_formula_weight     473.33
_chemical_melting_point     ?
_symmetry_cell_setting     triclinic
_symmetry_space_group_name_H-M     'P -1'
_symmetry_space_group_name_Hall     '-P 1'
loop_
    _symmetry_equiv_pos_site_id
    _symmetry_equiv_pos_as_xyz
    1 x,y,z
    2 -x,-y,-z
_cell_length_a     9.2694(3)
_cell_length_b     10.8862(4)
_cell_length_c     13.0490(5)
_cell_angle_alpha     100.615(3)
_cell_angle_beta     103.570(3)
_cell_angle_gamma     111.894(4)
_cell_volume     1132.51(9)
_cell_formula_units_Z     2
_cell_measurement_reflns_used     1523
_cell_measurement_theta_min     1.89
_cell_measurement_theta_max     21.35
_cell_measurement_temperature     295(2)
_exptl_crystal_description     block
_exptl_crystal_colour     colourless
_exptl_crystal_size_max     0.250
_exptl_crystal_size_mid     0.210
_exptl_crystal_size_min     0.140
_exptl_crystal_size_rad     ?
_exptl_crystal_density_diffrn     1.388
_exptl_crystal_density_meas     ?
_exptl_crystal_density_method     'not measured'
_exptl_crystal_F_000     488
_exptl_absorpt_coefficient_mu     0.315
_exptl_absorpt_correction_type     multi-scan
_exptl_absorpt_process_details
                                  '(CrysAlis Pro RED; Oxford Diffraction, 2009)'
_exptl_absorpt_correction_T_min     0.925
_exptl_absorpt_correction_T_max     0.957
_exptl_special_details
;
;
_diffrn_ambient_temperature     295(2)
_diffrn_radiation_type     'MoK\a'
_diffrn_radiation_wavelength     0.71073
_diffrn_radiation_source     'Enhance (Mo) X-ray Source'
_diffrn_radiation_monochromator     'graphite'
_diffrn_measurement_device_type     'Oxford Xcalibur Eos (Nova) CCD detector'
_diffrn_measurement_method     '\w scans'
_diffrn_reflns_number     24246
_diffrn_reflns_av_R_equivalents     0.0367
_diffrn_reflns_av_sigmaI/netI     0.0339
_diffrn_reflns_theta_min     3.07
_diffrn_reflns_theta_max     26.99
_diffrn_reflns_theta_full     26.99
_diffrn_measured_fraction_theta_max     0.996
_diffrn_measured_fraction_theta_full     0.996
_diffrn_reflns_limit_h_min     -11
_diffrn_reflns_limit_h_max     11
_diffrn_reflns_limit_k_min     -13
_diffrn_reflns_limit_k_max     13
_diffrn_reflns_limit_l_min     -16
_diffrn_reflns_limit_l_max     16
_diffrn_reflns_reduction_process
;
;
_refine_special_details
;
Refinement on <i>F</i>^2^ for ALL reflections except those flagged by the user
for potential systematic errors. Weighted <i>R</i>-factors wR and all
goodnesses of fit <i>S</i> are based on <i>F</i>^2^, conventional
<i>R</i>-factors <i>R</i> are based on <i>F</i>, with <i>F</i> set to zero for
negative <i>F</i>^2^. The observed criterion of <i>F</i>^2^ > \s(<i>F</i>^2^)
is used only for calculating -<i>R</i>-factor-obs etc. and is not relevant to
the choice of reflections for refinement. <i>R</i>-factors based on
<i>F</i>^2^ are statistically about twice as large as those based on <i>F</i>,
and <i>R</i>-factors based on ALL data will be even larger.
;
_reflns_number_total     4918
_reflns_number_gt     3250
_reflns_threshold_expression     I>2\s(I)
_refine_ls_structure_factor_coef     Fsqd
_refine_ls_matrix_type     full
_refine_ls_R_factor_all     0.0692
_refine_ls_R_factor_gt     0.0404
_refine_ls_wR_factor_gt     0.1023
_refine_ls_wR_factor_ref     0.1085
_refine_ls_goodness_of_fit_ref     1.049
_refine_ls_restrained_S_all     1.049
_refine_ls_number_reflns     4918
_refine_ls_number_parameters     300
_refine_ls_number_restraints     0
_refine_ls_number_constraints     71
_refine_ls_hydrogen_treatment     constr
_refine_ls_weighting_scheme     calc
_refine_ls_weighting_details
         'calc w=1/[\s^2^(Fo^2^)+(0.0549P)^2^]         where P=(Fo^2^+2Fc^2^)/3'
_atom_sites_solution_hydrogens     difmap
_atom_sites_solution_primary     direct
_atom_sites_solution_secondary     difmap
_refine_ls_shift/su_max     0.001
_refine_ls_shift/su_mean     0.000
_refine_diff_density_max     0.269
_refine_diff_density_min     -0.348
_refine_ls_extinction_method     'SHELXL97 (Sheldrick, 2008)'
_refine_ls_extinction_coef     0.0099(17)
_refine_ls_extinction_expression
                                  'FC^*^=KFC[1+0.001XFC^2^\L^3^/SIN(2\Q)]^-1/4^'
_refine_ls_abs_structure_details     ?
_refine_ls_abs_structure_Flack     .
loop_
    _atom_type_symbol
    _atom_type_description
    _atom_type_scat_dispersion_real
    _atom_type_scat_dispersion_imag
    _atom_type_scat_source
    O O 0.0106 0.0060 'International Tables Vol C Tables 4.2.6.8 and 6.1.1.4'
    N N 0.0061 0.0033 'International Tables Vol C Tables 4.2.6.8 and 6.1.1.4'
    Cl Cl 0.1484 0.1585 'International Tables Vol C Tables 4.2.6.8 and 6.1.1.4'
    H H 0.0000 0.0000 'International Tables Vol C Tables 4.2.6.8 and 6.1.1.4'
    C C 0.0033 0.0016 'International Tables Vol C Tables 4.2.6.8 and 6.1.1.4'
_computing_data_collection     'CrysAlis Pro CCD (Oxford Diffraction, 2009)'
_computing_cell_refinement     'CrysAlis Pro CCD (Oxford Diffraction, 2009)'
_computing_data_reduction     'CrysAlis Pro RED (Oxford Diffraction, 2009)'
_computing_structure_solution     'SHELXS97 (Sheldrick, 2008)'
_computing_structure_refinement     'SHELXL97 (Sheldrick, 2008)'
_computing_molecular_graphics     'ORTEP-3 for Windows (Farrugia, 1997)'
_computing_publication_material     'WinGX (Farrugia, 1999)'
loop_
    _atom_site_type_symbol
    _atom_site_label
    _atom_site_fract_x
    _atom_site_fract_y
    _atom_site_fract_z
    _atom_site_U_iso_or_equiv
    _atom_site_thermal_displace_type
    _atom_site_calc_flag
    _atom_site_refinement_flags
    _atom_site_occupancy
    Cl Cl1 -0.01220(6) 0.20006(6) 1.04669(4) 0.0754(2) Uani . . 1.000
    Cl Cl2 0.74140(7) 0.93000(5) 0.71360(5) 0.0840(2) Uani . . 1.000
    O O1 0.59905(14) 0.49825(11) 0.72135(10) 0.0560(4) Uani . . 1.000
    O O2 0.74428(17) 0.29669(16) 0.77583(12) 0.0814(6) Uani . . 1.000
    N N1 0.84627(17) 0.84682(14) 0.56079(12) 0.0521(5) Uani . . 1.000
    N N2 0.43430(15) 0.49906(13) 0.82893(10) 0.0430(4) Uani . . 1.000
    C C1 0.7687(2) 0.80443(17) 0.62730(14) 0.0484(6) Uani . . 1.000
    C C2 0.70647(18) 0.66777(16) 0.63617(13) 0.0432(5) Uani . . 1.000
    C C3 0.73284(19) 0.57472(16) 0.56702(13) 0.0453(5) Uani . . 1.000
    C C4 0.8507(2) 0.52185(18) 0.42066(13) 0.0520(6) Uani . . 1.000
    C C5 0.9361(2) 0.56806(19) 0.35310(14) 0.0564(6) Uani . . 1.000
    C C6 0.9910(2) 0.7072(2) 0.35350(15) 0.0575(7) Uani . . 1.000
    C C7 0.9603(2) 0.79738(19) 0.42130(14) 0.0560(6) Uani . . 1.000
    C C8 0.87261(19) 0.75263(16) 0.49223(13) 0.0445(5) Uani . . 1.000
    C C9 0.81637(19) 0.61318(16) 0.49267(13) 0.0428(5) Uani . . 1.000
    C C10 0.6179(2) 0.63335(16) 0.71731(14) 0.0486(6) Uani . . 1.000
    C C11 0.50542(19) 0.43665(16) 0.77951(13) 0.0431(5) Uani . . 1.000
    C C12 0.49480(18) 0.30284(15) 0.77809(12) 0.0416(5) Uani . . 1.000
    C C13 0.39256(18) 0.22631(15) 0.82609(12) 0.0388(5) Uani . . 1.000
    C C14 0.19783(18) 0.21883(17) 0.93163(13) 0.0459(5) Uani . . 1.000
    C C15 0.12456(19) 0.28562(18) 0.98332(14) 0.0495(6) Uani . . 1.000
    C C16 0.1567(2) 0.42295(19) 0.98914(14) 0.0530(6) Uani . . 1.000
    C C17 0.25945(19) 0.49098(17) 0.93803(13) 0.0485(6) Uani . . 1.000
    C C18 0.33581(18) 0.42562(15) 0.88126(12) 0.0390(5) Uani . . 1.000
    C C19 0.30637(17) 0.28760(15) 0.87940(12) 0.0385(5) Uani . . 1.000
    C C20 0.37473(19) 0.08368(15) 0.82266(13) 0.0416(5) Uani . . 1.000
    C C21 0.2255(2) -0.03105(17) 0.76412(15) 0.0575(6) Uani . . 1.000
    C C22 0.2112(3) -0.16304(18) 0.75627(17) 0.0661(7) Uani . . 1.000
    C C23 0.3442(3) -0.18296(19) 0.80755(16) 0.0639(8) Uani . . 1.000
    C C24 0.4922(3) -0.0704(2) 0.86684(15) 0.0587(7) Uani . . 1.000
    C C25 0.5077(2) 0.06250(17) 0.87376(13) 0.0481(6) Uani . . 1.000
    C C26 0.6008(2) 0.25390(17) 0.72580(14) 0.0506(6) Uani . . 1.000
    C C27 0.5199(3) 0.1518(2) 0.61324(16) 0.0879(9) Uani . . 1.000
    H H3 0.69470 0.48340 0.56900 0.0540 Uiso calc R 1.000
    H H4 0.81460 0.42950 0.41950 0.0620 Uiso calc R 1.000
    H H5 0.95820 0.50720 0.30630 0.0680 Uiso calc R 1.000
    H H6 1.04900 0.73760 0.30680 0.0690 Uiso calc R 1.000
    H H7 0.99740 0.88930 0.42100 0.0670 Uiso calc R 1.000
    H H10A 0.68150 0.70080 0.78980 0.0580 Uiso calc R 1.000
    H H10B 0.51100 0.63400 0.69340 0.0580 Uiso calc R 1.000
    H H14 0.17640 0.12800 0.93070 0.0550 Uiso calc R 1.000
    H H16 0.10850 0.46760 1.02750 0.0640 Uiso calc R 1.000
    H H17 0.27950 0.58200 0.94070 0.0580 Uiso calc R 1.000
    H H21 0.13420 -0.01860 0.72980 0.0690 Uiso calc R 1.000
    H H22 0.11080 -0.23920 0.71600 0.0790 Uiso calc R 1.000
    H H23 0.33410 -0.27240 0.80220 0.0770 Uiso calc R 1.000
    H H24 0.58240 -0.08340 0.90250 0.0700 Uiso calc R 1.000
    H H25 0.60880 0.13830 0.91330 0.0580 Uiso calc R 1.000
    H H27A 0.59860 0.12490 0.59180 0.1320 Uiso calc R 1.000
    H H27B 0.47890 0.19330 0.56160 0.1320 Uiso calc R 1.000
    H H27C 0.43000 0.07140 0.61380 0.1320 Uiso calc R 1.000
loop_
    _atom_site_aniso_label
    _atom_site_aniso_U_11
    _atom_site_aniso_U_22
    _atom_site_aniso_U_33
    _atom_site_aniso_U_12
    _atom_site_aniso_U_13
    _atom_site_aniso_U_23
    Cl1 0.0653(3) 0.0939(4) 0.0895(4) 0.0336(3) 0.0538(3) 0.0437(3)
    Cl2 0.1264(5) 0.0624(3) 0.1087(4) 0.0548(3) 0.0834(4) 0.0406(3)
    O1 0.0692(8) 0.0515(7) 0.0724(8) 0.0302(6) 0.0473(7) 0.0353(6)
    O2 0.0569(9) 0.1003(11) 0.0888(10) 0.0354(8) 0.0381(8) 0.0119(8)
    N1 0.0597(9) 0.0463(8) 0.0640(9) 0.0239(7) 0.0349(8) 0.0269(7)
    N2 0.0441(7) 0.0441(7) 0.0467(8) 0.0205(6) 0.0192(6) 0.0191(6)
    C1 0.0508(10) 0.0473(10) 0.0576(10) 0.0235(8) 0.0273(9) 0.0226(8)
    C2 0.0393(9) 0.0438(9) 0.0487(9) 0.0154(7) 0.0179(8) 0.0202(8)
    C3 0.0451(9) 0.0393(9) 0.0506(10) 0.0130(7) 0.0182(8) 0.0200(8)
    C4 0.0587(11) 0.0490(10) 0.0487(10) 0.0233(9) 0.0189(9) 0.0149(8)
    C5 0.0596(11) 0.0669(12) 0.0506(10) 0.0324(10) 0.0236(9) 0.0183(9)
    C6 0.0560(11) 0.0721(13) 0.0551(11) 0.0276(10) 0.0299(9) 0.0286(10)
    C7 0.0620(11) 0.0554(11) 0.0622(11) 0.0240(9) 0.0333(10) 0.0306(9)
    C8 0.0427(9) 0.0471(9) 0.0485(10) 0.0187(8) 0.0200(8) 0.0210(8)
    C9 0.0398(9) 0.0454(9) 0.0421(9) 0.0160(7) 0.0130(7) 0.0173(7)
    C10 0.0521(10) 0.0461(9) 0.0573(10) 0.0214(8) 0.0278(9) 0.0247(8)
    C11 0.0455(9) 0.0442(9) 0.0465(9) 0.0181(8) 0.0242(8) 0.0205(7)
    C12 0.0438(9) 0.0427(9) 0.0432(9) 0.0199(7) 0.0200(8) 0.0146(7)
    C13 0.0396(8) 0.0387(8) 0.0385(8) 0.0159(7) 0.0151(7) 0.0122(7)
    C14 0.0429(9) 0.0471(9) 0.0511(10) 0.0171(8) 0.0210(8) 0.0209(8)
    C15 0.0413(9) 0.0642(11) 0.0512(10) 0.0229(8) 0.0248(8) 0.0240(9)
    C16 0.0511(10) 0.0722(12) 0.0533(10) 0.0377(9) 0.0273(9) 0.0218(9)
    C17 0.0523(10) 0.0517(10) 0.0517(10) 0.0297(9) 0.0207(9) 0.0189(8)
    C18 0.0372(8) 0.0431(9) 0.0385(8) 0.0177(7) 0.0139(7) 0.0144(7)
    C19 0.0353(8) 0.0423(9) 0.0387(8) 0.0158(7) 0.0140(7) 0.0139(7)
    C20 0.0476(9) 0.0400(9) 0.0433(9) 0.0183(8) 0.0248(8) 0.0153(7)
    C21 0.0534(11) 0.0467(10) 0.0685(12) 0.0185(9) 0.0195(9) 0.0165(9)
    C22 0.0716(13) 0.0425(10) 0.0789(14) 0.0162(10) 0.0322(11) 0.0158(10)
    C23 0.0994(16) 0.0485(11) 0.0689(12) 0.0401(12) 0.0496(12) 0.0287(10)
    C24 0.0805(14) 0.0709(13) 0.0551(11) 0.0502(12) 0.0367(11) 0.0312(10)
    C25 0.0533(10) 0.0525(10) 0.0452(9) 0.0253(8) 0.0228(8) 0.0164(8)
    C26 0.0604(11) 0.0532(10) 0.0562(11) 0.0298(9) 0.0356(10) 0.0249(9)
    C27 0.1010(17) 0.1078(18) 0.0619(13) 0.0604(15) 0.0312(13) 0.0040(12)
_geom_special_details
;
Bond distances, angles etc. have been calculated using the rounded fractional
coordinates. All su's are estimated from the variances of the (full)
variance-covariance matrix. The cell esds are taken into account in the
estimation of distances, angles and torsion angles
;
loop_
    _geom_bond_atom_site_label_1
    _geom_bond_atom_site_label_2
    _geom_bond_site_symmetry_1
    _geom_bond_site_symmetry_2
    _geom_bond_distance
    _geom_bond_publ_flag
    Cl1 C15 . . 1.747(2) no
    Cl2 C1 . . 1.7394(19) no
    O1 C10 . . 1.427(2) no
    O1 C11 . . 1.357(2) no
    O2 C26 . . 1.196(3) no
    N1 C1 . . 1.295(2) no
    N1 C8 . . 1.365(2) no
    N2 C11 . . 1.298(2) no
    N2 C18 . . 1.374(2) no
    C1 C2 . . 1.419(2) no
    C2 C3 . . 1.361(2) no
    C2 C10 . . 1.503(2) no
    C3 C9 . . 1.406(2) no
    C4 C5 . . 1.360(3) no
    C4 C9 . . 1.416(3) no
    C5 C6 . . 1.405(3) no
    C6 C7 . . 1.354(3) no
    C7 C8 . . 1.407(3) no
    C8 C9 . . 1.411(2) no
    C11 C12 . . 1.419(2) no
    C12 C13 . . 1.366(2) no
    C12 C26 . . 1.512(3) no
    C13 C19 . . 1.433(2) no
    C13 C20 . . 1.490(2) no
    C14 C15 . . 1.359(3) no
    C14 C19 . . 1.409(2) no
    C15 C16 . . 1.395(3) no
    C16 C17 . . 1.362(3) no
    C17 C18 . . 1.408(3) no
    C18 C19 . . 1.418(2) no
    C20 C21 . . 1.386(3) no
    C20 C25 . . 1.378(3) no
    C21 C22 . . 1.375(3) no
    C22 C23 . . 1.371(4) no
    C23 C24 . . 1.372(3) no
    C24 C25 . . 1.383(3) no
    C26 C27 . . 1.488(3) no
    C3 H3 . . 0.9300 no
    C4 H4 . . 0.9300 no
    C5 H5 . . 0.9300 no
    C6 H6 . . 0.9300 no
    C7 H7 . . 0.9300 no
    C10 H10A . . 0.9700 no
    C10 H10B . . 0.9700 no
    C14 H14 . . 0.9300 no
    C16 H16 . . 0.9300 no
    C17 H17 . . 0.9300 no
    C21 H21 . . 0.9300 no
    C22 H22 . . 0.9300 no
    C23 H23 . . 0.9300 no
    C24 H24 . . 0.9300 no
    C25 H25 . . 0.9300 no
    C27 H27A . . 0.9600 no
    C27 H27B . . 0.9600 no
    C27 H27C . . 0.9600 no
loop_
    _geom_contact_atom_site_label_1
    _geom_contact_atom_site_label_2
    _geom_contact_distance
    _geom_contact_site_symmetry_1
    _geom_contact_site_symmetry_2
    _geom_contact_publ_flag
    Cl1 C22 3.497(3) . 2_557 no
    Cl2 C24 3.391(3) . 1_565 no
    Cl1 H10A 2.9500 . 2_667 no
    Cl2 H10A 2.7700 . . no
    Cl2 H10B 3.0500 . . no
    O1 O2 3.076(2) . . no
    O2 O1 3.076(2) . . no
    O2 C25 3.360(2) . . no
    O2 C6 3.296(3) . 2_766 no
    O1 H3 2.3600 . . no
    O2 H25 2.8900 . . no
    O2 H6 2.5200 . 2_766 no
    O2 H16 2.8900 . 2_667 no
    N2 C5 3.410(2) . 2_666 no
    N1 H21 2.7000 . 1_665 no
    N1 H7 2.6300 . 2_776 no
    N1 H27B 2.8900 . 2_666 no
    N2 H10A 2.7500 . . no
    N2 H10B 2.5600 . . no
    C4 C4 3.291(3) . 2_766 no
    C5 C18 3.507(2) . 2_666 no
    C5 N2 3.410(2) . 2_666 no
    C6 C18 3.376(2) . 2_666 no
    C6 O2 3.296(3) . 2_766 no
    C11 C17 3.583(2) . 2_667 no
    C11 C16 3.399(2) . 2_667 no
    C14 C21 3.292(3) . . no
    C16 C11 3.399(2) . 2_667 no
    C17 C11 3.583(2) . 2_667 no
    C18 C5 3.507(2) . 2_666 no
    C18 C6 3.376(2) . 2_666 no
    C18 C18 3.397(2) . 2_667 no
    C20 C27 3.400(3) . . no
    C21 C14 3.292(3) . . no
    C22 Cl1 3.497(3) . 2_557 no
    C24 C24 3.476(3) . 2_657 no
    C24 C25 3.370(3) . 2_657 no
    C24 Cl2 3.391(3) . 1_545 no
    C25 O2 3.360(2) . . no
    C25 C24 3.370(3) . 2_657 no
    C25 C26 3.120(2) . . no
    C26 C25 3.120(2) . . no
    C27 C20 3.400(3) . . no
    C1 H27B 2.9600 . 2_666 no
    C1 H21 3.0100 . 1_665 no
    C4 H10B 2.9700 . 2_666 no
    C4 H4 3.1000 . 2_766 no
    C12 H25 3.0200 . . no
    C14 H21 3.1000 . . no
    C15 H10A 3.0300 . 2_667 no
    C16 H16 3.0900 . 2_567 no
    C20 H14 2.6900 . . no
    C20 H27C 2.8800 . . no
    C21 H14 2.7600 . . no
    C26 H25 2.9500 . . no
    H3 O1 2.3600 . . no
    H3 H4 2.5400 . . no
    H4 H3 2.5400 . . no
    H4 C4 3.1000 . 2_766 no
    H6 O2 2.5200 . 2_766 no
    H7 N1 2.6300 . 2_776 no
    H10A Cl2 2.7700 . . no
    H10A N2 2.7500 . . no
    H10A Cl1 2.9500 . 2_667 no
    H10A C15 3.0300 . 2_667 no
    H10B Cl2 3.0500 . . no
    H10B N2 2.5600 . . no
    H10B C4 2.9700 . 2_666 no
    H14 C20 2.6900 . . no
    H14 C21 2.7600 . . no
    H16 O2 2.8900 . 2_667 no
    H16 C16 3.0900 . 2_567 no
    H16 H16 2.3700 . 2_567 no
    H21 N1 2.7000 . 1_445 no
    H21 C1 3.0100 . 1_445 no
    H21 C14 3.1000 . . no
    H25 O2 2.8900 . . no
    H25 C12 3.0200 . . no
    H25 C26 2.9500 . . no
    H27B N1 2.8900 . 2_666 no
    H27B C1 2.9600 . 2_666 no
    H27C C20 2.8800 . . no
loop_
    _geom_angle_atom_site_label_1
    _geom_angle_atom_site_label_2
    _geom_angle_atom_site_label_3
    _geom_angle_site_symmetry_1
    _geom_angle_site_symmetry_2
    _geom_angle_site_symmetry_3
    _geom_angle
    _geom_angle_publ_flag
    C10 O1 C11 . . . 118.10(14) no
    C1 N1 C8 . . . 117.82(15) no
    C11 N2 C18 . . . 116.19(14) no
    Cl2 C1 N1 . . . 115.52(14) no
    Cl2 C1 C2 . . . 118.16(14) no
    N1 C1 C2 . . . 126.32(17) no
    C1 C2 C3 . . . 115.29(16) no
    C1 C2 C10 . . . 120.45(15) no
    C3 C2 C10 . . . 124.27(15) no
    C2 C3 C9 . . . 121.62(16) no
    C5 C4 C9 . . . 120.58(17) no
    C4 C5 C6 . . . 120.40(18) no
    C5 C6 C7 . . . 120.58(18) no
    C6 C7 C8 . . . 120.27(18) no
    N1 C8 C7 . . . 118.72(16) no
    N1 C8 C9 . . . 121.43(16) no
    C7 C8 C9 . . . 119.84(16) no
    C3 C9 C4 . . . 124.14(16) no
    C3 C9 C8 . . . 117.52(16) no
    C4 C9 C8 . . . 118.32(16) no
    O1 C10 C2 . . . 106.79(14) no
    O1 C11 N2 . . . 120.52(15) no
    O1 C11 C12 . . . 113.48(15) no
    N2 C11 C12 . . . 126.00(16) no
    C11 C12 C13 . . . 118.51(16) no
    C11 C12 C26 . . . 118.07(15) no
    C13 C12 C26 . . . 123.40(15) no
    C12 C13 C19 . . . 118.23(15) no
    C12 C13 C20 . . . 119.71(16) no
    C19 C13 C20 . . . 122.06(15) no
    C15 C14 C19 . . . 119.79(16) no
    Cl1 C15 C14 . . . 119.98(15) no
    Cl1 C15 C16 . . . 118.08(15) no
    C14 C15 C16 . . . 121.94(18) no
    C15 C16 C17 . . . 119.32(18) no
    C16 C17 C18 . . . 121.02(17) no
    N2 C18 C17 . . . 117.92(15) no
    N2 C18 C19 . . . 123.13(15) no
    C17 C18 C19 . . . 118.95(15) no
    C13 C19 C14 . . . 123.33(15) no
    C13 C19 C18 . . . 117.73(15) no
    C14 C19 C18 . . . 118.92(15) no
    C13 C20 C21 . . . 120.60(16) no
    C13 C20 C25 . . . 120.80(15) no
    C21 C20 C25 . . . 118.55(16) no
    C20 C21 C22 . . . 120.62(19) no
    C21 C22 C23 . . . 120.4(2) no
    C22 C23 C24 . . . 119.7(2) no
    C23 C24 C25 . . . 120.1(2) no
    C20 C25 C24 . . . 120.63(18) no
    O2 C26 C12 . . . 119.55(16) no
    O2 C26 C27 . . . 122.6(2) no
    C12 C26 C27 . . . 117.83(18) no
    C2 C3 H3 . . . 119.00 no
    C9 C3 H3 . . . 119.00 no
    C5 C4 H4 . . . 120.00 no
    C9 C4 H4 . . . 120.00 no
    C4 C5 H5 . . . 120.00 no
    C6 C5 H5 . . . 120.00 no
    C5 C6 H6 . . . 120.00 no
    C7 C6 H6 . . . 120.00 no
    C6 C7 H7 . . . 120.00 no
    C8 C7 H7 . . . 120.00 no
    O1 C10 H10A . . . 110.00 no
    O1 C10 H10B . . . 110.00 no
    C2 C10 H10A . . . 110.00 no
    C2 C10 H10B . . . 110.00 no
    H10A C10 H10B . . . 109.00 no
    C15 C14 H14 . . . 120.00 no
    C19 C14 H14 . . . 120.00 no
    C15 C16 H16 . . . 120.00 no
    C17 C16 H16 . . . 120.00 no
    C16 C17 H17 . . . 119.00 no
    C18 C17 H17 . . . 120.00 no
    C20 C21 H21 . . . 120.00 no
    C22 C21 H21 . . . 120.00 no
    C21 C22 H22 . . . 120.00 no
    C23 C22 H22 . . . 120.00 no
    C22 C23 H23 . . . 120.00 no
    C24 C23 H23 . . . 120.00 no
    C23 C24 H24 . . . 120.00 no
    C25 C24 H24 . . . 120.00 no
    C20 C25 H25 . . . 120.00 no
    C24 C25 H25 . . . 120.00 no
    C26 C27 H27A . . . 109.00 no
    C26 C27 H27B . . . 109.00 no
    C26 C27 H27C . . . 109.00 no
    H27A C27 H27B . . . 110.00 no
    H27A C27 H27C . . . 109.00 no
    H27B C27 H27C . . . 109.00 no
loop_
    _geom_torsion_atom_site_label_1
    _geom_torsion_atom_site_label_2
    _geom_torsion_atom_site_label_3
    _geom_torsion_atom_site_label_4
    _geom_torsion_site_symmetry_1
    _geom_torsion_site_symmetry_2
    _geom_torsion_site_symmetry_3
    _geom_torsion_site_symmetry_4
    _geom_torsion
    _geom_torsion_publ_flag
    C10 O1 C11 C12 . . . . 179.97(14) no
    C10 O1 C11 N2 . . . . 0.6(2) no
    C11 O1 C10 C2 . . . . -172.51(14) no
    C1 N1 C8 C7 . . . . -178.41(17) no
    C1 N1 C8 C9 . . . . 0.5(3) no
    C8 N1 C1 C2 . . . . -0.3(3) no
    C8 N1 C1 Cl2 . . . . 179.24(13) no
    C18 N2 C11 O1 . . . . 177.01(14) no
    C18 N2 C11 C12 . . . . -2.3(2) no
    C11 N2 C18 C17 . . . . 178.56(15) no
    C11 N2 C18 C19 . . . . -2.3(2) no
    N1 C1 C2 C3 . . . . 0.0(3) no
    Cl2 C1 C2 C3 . . . . -179.53(14) no
    Cl2 C1 C2 C10 . . . . 0.7(2) no
    N1 C1 C2 C10 . . . . -179.77(18) no
    C1 C2 C3 C9 . . . . 0.1(3) no
    C10 C2 C3 C9 . . . . 179.87(17) no
    C3 C2 C10 O1 . . . . 11.0(2) no
    C1 C2 C10 O1 . . . . -169.28(15) no
    C2 C3 C9 C4 . . . . 178.49(17) no
    C2 C3 C9 C8 . . . . 0.1(3) no
    C9 C4 C5 C6 . . . . -0.3(3) no
    C5 C4 C9 C3 . . . . -178.26(18) no
    C5 C4 C9 C8 . . . . 0.1(3) no
    C4 C5 C6 C7 . . . . 0.2(3) no
    C5 C6 C7 C8 . . . . -0.1(3) no
    C6 C7 C8 C9 . . . . 0.0(3) no
    C6 C7 C8 N1 . . . . 178.91(17) no
    N1 C8 C9 C3 . . . . -0.4(3) no
    N1 C8 C9 C4 . . . . -178.90(16) no
    C7 C8 C9 C3 . . . . 178.51(17) no
    C7 C8 C9 C4 . . . . 0.0(3) no
    O1 C11 C12 C13 . . . . -174.57(14) no
    O1 C11 C12 C26 . . . . 6.9(2) no
    N2 C11 C12 C13 . . . . 4.7(3) no
    N2 C11 C12 C26 . . . . -173.79(16) no
    C11 C12 C13 C19 . . . . -2.5(2) no
    C11 C12 C13 C20 . . . . 178.02(14) no
    C26 C12 C13 C19 . . . . 175.94(15) no
    C26 C12 C13 C20 . . . . -3.5(2) no
    C11 C12 C26 O2 . . . . 77.7(2) no
    C11 C12 C26 C27 . . . . -103.07(19) no
    C13 C12 C26 O2 . . . . -100.8(2) no
    C13 C12 C26 C27 . . . . 78.5(2) no
    C12 C13 C19 C14 . . . . 180.00(15) no
    C12 C13 C19 C18 . . . . -1.5(2) no
    C20 C13 C19 C14 . . . . -0.5(2) no
    C20 C13 C19 C18 . . . . 177.98(14) no
    C12 C13 C20 C21 . . . . -114.4(2) no
    C12 C13 C20 C25 . . . . 63.0(2) no
    C19 C13 C20 C21 . . . . 66.2(2) no
    C19 C13 C20 C25 . . . . -116.50(19) no
    C19 C14 C15 Cl1 . . . . 179.18(13) no
    C19 C14 C15 C16 . . . . -1.8(3) no
    C15 C14 C19 C13 . . . . 178.00(16) no
    C15 C14 C19 C18 . . . . -0.5(2) no
    Cl1 C15 C16 C17 . . . . -178.30(14) no
    C14 C15 C16 C17 . . . . 2.6(3) no
    C15 C16 C17 C18 . . . . -1.2(3) no
    C16 C17 C18 N2 . . . . 178.19(16) no
    C16 C17 C18 C19 . . . . -1.0(2) no
    N2 C18 C19 C13 . . . . 4.1(2) no
    N2 C18 C19 C14 . . . . -177.32(15) no
    C17 C18 C19 C13 . . . . -176.73(15) no
    C17 C18 C19 C14 . . . . 1.9(2) no
    C13 C20 C21 C22 . . . . 176.68(18) no
    C25 C20 C21 C22 . . . . -0.7(3) no
    C13 C20 C25 C24 . . . . -177.52(17) no
    C21 C20 C25 C24 . . . . -0.1(3) no
    C20 C21 C22 C23 . . . . 0.8(3) no
    C21 C22 C23 C24 . . . . -0.1(3) no
    C22 C23 C24 C25 . . . . -0.8(3) no
    C23 C24 C25 C20 . . . . 0.9(3) no
loop_
    _geom_hbond_atom_site_label_D
    _geom_hbond_atom_site_label_H
    _geom_hbond_atom_site_label_A
    _geom_hbond_site_symmetry_A
    _geom_hbond_distance_DH
    _geom_hbond_distance_HA
    _geom_hbond_distance_DA
    _geom_hbond_angle_DHA
    _geom_hbond_publ_flag
    C3 H3 O1 . 0.93 2.36 2.703(2) 101 yes
    C6 H6 O2 2_766 0.93 2.52 3.296(3) 142 yes
    C22 H22 Cg1 1_445 0.93 2.95 3.683(3) 137 yes
