# Supplementary material for: 1-{6-Chloro-2-[(2-chloro-3-quinol­yl)meth­oxy]-4-phenyl-3-quinol­yl}ethan-1-one
Source: Acta Crystallogr Sect E Struct Rep Online. 2010 Jun 9;66(Pt 7):o1607–8. doi: 10.1107/S1600536810021203 (PMC3007010; doi:10.1107/S1600536810021203)
Supplement: Supplementary file 2 [file e-66-o1607-Isup2.hkl]

# 
# h,k,l, Fc-squared, Fo-squared, sigma(Fo-squared) and status flag 
# 
data_I
_shelx_title ' CUP1 in P-1' 
_shelx_refln_list_code          4 
_shelx_F_calc_maximum      201.53 
_exptl_crystal_F_000       488.00 
_reflns_d_resolution_high  0.7830 
 
loop_ 
 _symmetry_equiv_pos_as_xyz 
 'x, y, z' 
 '-x, -y, -z' 
 
_cell_length_a     9.2694 
_cell_length_b    10.8862 
_cell_length_c    13.0490 
_cell_angle_alpha 100.615 
_cell_angle_beta  103.570 
_cell_angle_gamma 111.894 
 
_shelx_F_squared_multiplier     1.000 
 
loop_ 
 _refln_index_h 
 _refln_index_k 
 _refln_index_l 
 _refln_F_squared_calc 
 _refln_F_squared_meas 
 _refln_F_squared_sigma 
 _refln_observed_status 
   2   0   0      159.89      154.50      1.72 o 
   3   0   0       12.90       13.10      0.80 o 
   4   0   0     1162.99     1143.92     10.59 o 
   5   0   0      147.56      137.89      3.35 o 
   6   0   0       97.89      105.43      3.70 o 
   7   0   0       36.68       35.78      3.39 o 
   8   0   0      181.68      179.21      6.33 o 
   9   0   0       19.15       15.79      4.33 o 
  10   0   0       15.28       11.17      4.98 o 
 -10   1   0        1.13        3.76      4.13 o 
  -9   1   0        3.26        2.97      4.04 o 
  -8   1   0       76.47       73.71      4.04 o 
  -7   1   0       76.32       94.73      3.69 o 
  -6   1   0       11.08       11.17      1.58 o 
  -5   1   0       99.10      102.06      2.62 o 
  -4   1   0      649.86      642.23      6.50 o 
  -3   1   0        5.77        5.84      0.56 o 
  -2   1   0      775.52      749.94      6.62 o 
   1   1   0     3929.39     3806.35     25.94 o 
   2   1   0      443.64      450.09      3.68 o 
   3   1   0       30.56       33.94      1.10 o 
   4   1   0      371.06      340.86      4.83 o 
   5   1   0      302.37      339.30      5.88 o 
   6   1   0       46.78       34.99      3.19 o 
   7   1   0       40.64       37.59      3.07 o 
   8   1   0        1.68        1.43      2.74 o 
   9   1   0       18.80       21.33      4.56 o 
 -10   2   0       44.88       43.11      6.98 o 
  -9   2   0       14.44       16.69      3.46 o 
  -8   2   0       27.24       26.78      2.42 o 
  -7   2   0      353.36      380.49      6.62 o 
  -6   2   0      168.47      155.54      4.46 o 
  -5   2   0       23.42       25.42      1.55 o 
  -4   2   0      143.49      126.19      3.06 o 
  -3   2   0     2938.43     2829.53     14.45 o 
  -2   2   0      330.58      328.75      3.92 o 
  -1   2   0     5825.59     5557.68     69.48 o 
   0   2   0      426.67      433.12      3.46 o 
   1   2   0     1078.12     1102.18      6.48 o 
   2   2   0      339.70      319.41      3.41 o 
   3   2   0      119.14      147.00      3.76 o 
   4   2   0        9.33       11.28      0.92 o 
   5   2   0      136.42      141.27      3.88 o 
   6   2   0       87.42      101.26      4.46 o 
   7   2   0        4.93        7.24      2.71 o 
   8   2   0        5.65        6.34      3.06 o 
   9   2   0       10.73       10.06      4.73 o 
 -11   3   0       34.74       29.72      5.75 o 
 -10   3   0        1.41        0.00      3.83 o 
  -9   3   0        0.01        0.73      2.12 o 
  -8   3   0       69.79       72.96      2.70 o 
  -7   3   0       90.29       90.44      3.68 o 
  -6   3   0       18.66       26.08      1.79 o 
  -5   3   0      606.69      693.25      6.39 o 
  -4   3   0      359.96      418.72      4.03 o 
  -3   3   0      159.37      155.36      2.69 o 
  -2   3   0     2102.77     2054.77     24.07 o 
  -1   3   0      950.96     1014.30      5.11 o 
   0   3   0     2800.28     2776.66     16.41 o 
   1   3   0     2373.86     2350.99      6.98 o 
   2   3   0       60.79       54.34      1.46 o 
   3   3   0       38.95       37.76      1.62 o 
   4   3   0        6.31        4.17      1.12 o 
   5   3   0      260.96      274.76      6.63 o 
   6   3   0       17.83       22.31      2.86 o 
   7   3   0        3.17        1.57      3.20 o 
   8   3   0        8.71        1.68      4.18 o 
   9   3   0        6.66        8.25      5.40 o 
 -11   4   0       11.69       16.56      4.88 o 
 -10   4   0       16.13       19.72      4.42 o 
  -9   4   0       22.16       19.16      2.62 o 
  -8   4   0       51.18       45.97      3.32 o 
  -7   4   0      148.69      152.53      4.34 o 
  -6   4   0      361.96      385.50      5.29 o 
  -5   4   0      163.32      139.18      2.92 o 
  -4   4   0      215.57      237.19      3.30 o 
  -3   4   0       33.42       35.83      1.69 o 
  -2   4   0      336.45      355.65      3.69 o 
  -1   4   0       20.08       21.28      0.87 o 
   0   4   0     1131.76     1202.99      8.69 o 
   1   4   0       30.45       33.41      1.15 o 
   2   4   0      671.14      739.84      5.80 o 
   3   4   0       14.74       13.78      1.45 o 
   4   4   0       62.93       59.31      2.60 o 
   5   4   0       13.97        9.20      2.43 o 
   6   4   0        4.40        3.69      2.62 o 
   7   4   0       10.63        5.89      3.49 o 
   8   4   0        1.49        2.89      4.21 o 
 -11   5   0        0.04        0.00      4.33 o 
 -10   5   0        3.24        6.63      2.83 o 
  -9   5   0       56.71       59.81      3.38 o 
  -8   5   0       29.67       30.14      2.36 o 
  -7   5   0      160.84      167.77      4.01 o 
  -6   5   0      210.09      215.60      4.62 o 
  -5   5   0      802.06      803.40      6.21 o 
  -4   5   0       82.77       87.91      1.90 o 
  -3   5   0        0.20        1.33      0.80 o 
  -2   5   0      120.21      107.94      2.19 o 
  -1   5   0     3732.13     3916.57     32.20 o 
   0   5   0       55.07       62.67      1.52 o 
   1   5   0       87.59       91.84      2.22 o 
   2   5   0        0.47        1.36      1.17 o 
   3   5   0       34.31       42.03      2.96 o 
   4   5   0        2.71        3.93      2.45 o 
   5   5   0      107.22       87.38      4.62 o 
   6   5   0       15.77       22.06      3.86 o 
   7   5   0        7.09        0.00      3.98 o 
 -11   6   0        0.42        0.00      6.44 o 
 -10   6   0       31.65       28.37      3.30 o 
  -9   6   0        7.20        7.03      2.00 o 
  -8   6   0       46.18       50.52      2.84 o 
  -7   6   0        7.53        7.44      1.62 o 
  -6   6   0      109.22      111.36      2.86 o 
  -5   6   0      524.77      540.82      7.31 o 
  -4   6   0      186.10      173.91      4.93 o 
  -3   6   0       77.21       73.64      2.00 o 
  -2   6   0       18.39       21.43      1.71 o 
  -1   6   0       66.97       57.46      1.90 o 
   0   6   0       41.05       50.89      1.74 o 
   1   6   0        1.15        1.22      1.22 o 
   2   6   0       47.41       43.20      2.37 o 
   3   6   0        9.77       15.83      2.21 o 
   4   6   0       66.56       75.19      3.56 o 
   5   6   0        3.13        4.16      2.58 o 
   6   6   0       37.87       31.33      4.04 o 
   7   6   0       16.71       22.46     13.74 o 
 -11   7   0       17.84       18.47      5.51 o 
 -10   7   0       13.56       12.61      2.59 o 
  -9   7   0        0.45        1.02      2.22 o 
  -8   7   0        4.80        4.53      2.13 o 
  -7   7   0       11.09       12.59      2.27 o 
  -6   7   0       47.39       45.41      3.17 o 
  -5   7   0      271.15      264.38      5.40 o 
  -4   7   0       24.10       20.92      1.56 o 
  -3   7   0      147.81      142.45      4.29 o 
  -2   7   0        1.72        2.83      1.27 o 
  -1   7   0        6.82        5.55      1.29 o 
   0   7   0      248.91      228.57      3.87 o 
   1   7   0      119.65      122.19      3.28 o 
   2   7   0        5.25        2.49      1.87 o 
   3   7   0       14.23       12.21      2.37 o 
   4   7   0        8.22       11.75      2.33 o 
   5   7   0       90.44       96.61      5.63 o 
   6   7   0       33.56       30.42      5.10 o 
 -11   8   0        0.07        0.00      4.27 o 
 -10   8   0        5.75        6.98      2.64 o 
  -9   8   0        0.19        1.48      2.32 o 
  -8   8   0       34.98       35.87      3.99 o 
  -7   8   0      315.29      301.46      7.90 o 
  -6   8   0      413.73      411.84     12.56 o 
  -5   8   0       40.80       43.94      2.84 o 
  -4   8   0      805.65      806.31     10.24 o 
  -3   8   0        0.02        0.00      1.98 o 
  -2   8   0      104.83      101.47      3.40 o 
  -1   8   0      186.18      200.44      5.49 o 
   0   8   0      283.32      277.35      6.51 o 
   1   8   0       31.43       22.79      2.69 o 
   2   8   0        7.79        3.19      2.35 o 
   3   8   0       26.36       25.47      4.13 o 
   4   8   0      172.22      202.40     11.56 o 
   5   8   0       41.88       33.39      5.48 o 
 -11   9   0        2.18        2.58      3.61 o 
 -10   9   0        1.86        1.78      2.69 o 
  -9   9   0        2.65        4.15      2.43 o 
  -8   9   0        4.15        4.72      2.57 o 
  -7   9   0        0.24        0.26      2.44 o 
  -6   9   0        0.67        2.34      1.78 o 
  -5   9   0       97.00       92.67      5.00 o 
  -4   9   0       43.90       44.50      4.21 o 
  -3   9   0      215.22      205.51      5.89 o 
  -2   9   0      121.22      104.57      5.39 o 
  -1   9   0       16.90       13.70      2.41 o 
   0   9   0      121.01      119.67      5.60 o 
   1   9   0       86.58       78.55      7.27 o 
   2   9   0        0.19        0.00      2.33 o 
   3   9   0        0.08        0.92      3.94 o 
   4   9   0        2.14        0.00      4.66 o 
 -10  10   0        0.26        0.87      3.25 o 
  -9  10   0        0.21        0.32      3.03 o 
  -8  10   0        5.14        3.66      2.89 o 
  -7  10   0      120.70      123.18      5.54 o 
  -6  10   0        6.94       11.08      3.02 o 
  -5  10   0       10.37       10.16      2.74 o 
  -4  10   0       39.56       44.13      3.71 o 
  -3  10   0      194.66      194.21      6.08 o 
  -2  10   0        0.36        0.22      2.44 o 
  -1  10   0        1.37        3.20      2.88 o 
   0  10   0       24.07       22.50      3.19 o 
   1  10   0        3.95        5.06      2.87 o 
   2  10   0        9.16       16.23      5.96 o 
   3  10   0        4.89        7.74      6.28 o 
 -10  11   0        0.03        0.00      3.42 o 
  -9  11   0        1.20        0.00      3.29 o 
  -8  11   0        0.92        3.32      3.02 o 
  -7  11   0        2.42        3.77      2.63 o 
  -6  11   0       34.49       38.53      4.51 o 
  -5  11   0       12.38       12.30      3.47 o 
  -4  11   0       56.71       45.54      6.37 o 
  -3  11   0       97.17      104.84      5.70 o 
  -2  11   0        1.44        0.87      2.71 o 
  -1  11   0        2.66        5.82      2.84 o 
   0  11   0        7.07        5.83      3.01 o 
   1  11   0        9.28       18.09      4.06 o 
   2  11   0        0.21        0.00     10.34 o 
  -9  12   0       16.40       18.64      4.34 o 
  -8  12   0        3.77        2.61      3.25 o 
  -7  12   0       25.73       31.31      4.22 o 
  -6  12   0       27.27       21.87      6.54 o 
  -5  12   0        4.02        0.00      3.74 o 
  -4  12   0        0.08        0.37      3.16 o 
  -3  12   0        8.33        7.47      3.04 o 
  -2  12   0       19.41       22.22      3.63 o 
  -1  12   0       62.31       59.24      6.74 o 
   0  12   0       12.93       12.52      3.64 o 
  -7  13   0        0.20        2.02      4.01 o 
  -6  13   0        5.41        2.33      4.05 o 
  -5  13   0        6.02        8.13      3.84 o 
  -4  13   0        0.12        0.00      3.91 o 
  -3  13   0       11.81        9.50      3.77 o 
  -2  13   0        1.24        1.27      3.82 o 
   2 -13   1        0.26        0.00      4.05 o 
   3 -13   1        7.62        7.55      3.89 o 
   4 -13   1        1.99        1.73      5.62 o 
   5 -13   1        3.71        4.24      3.94 o 
   6 -13   1       39.93       42.02      5.01 o 
   7 -13   1       55.37       76.67      6.01 o 
   8 -13   1        0.56        2.89      7.74 o 
   0 -12   1        0.39        0.89      3.26 o 
   1 -12   1       14.83       15.96      3.49 o 
   2 -12   1       23.06       22.09      3.52 o 
   3 -12   1        7.74        9.68      3.07 o 
   4 -12   1       47.19       50.22      5.07 o 
   5 -12   1        1.48        2.13      3.59 o 
   6 -12   1        0.21        0.00      3.64 o 
   7 -12   1        2.77        3.70      3.29 o 
   8 -12   1        9.03        6.28      3.29 o 
   9 -12   1        2.65        0.00      4.05 o 
  -2 -11   1        8.85       13.48      5.49 o 
  -1 -11   1        4.18        6.06      3.63 o 
   0 -11   1       17.99       12.82      3.00 o 
   1 -11   1        1.93        1.83      2.86 o 
   2 -11   1       54.91       50.32      4.14 o 
   3 -11   1        0.00        0.00      2.82 o 
   4 -11   1       15.05       14.17      2.80 o 
   5 -11   1        0.64        0.00      2.60 o 
   6 -11   1        9.43        2.12      2.87 o 
   7 -11   1       36.97       34.26      3.40 o 
   8 -11   1        0.07        0.00      2.88 o 
   9 -11   1        2.37        2.60      2.84 o 
  10 -11   1        0.23        2.54      3.27 o 
  -3 -10   1        3.56        8.63      5.84 o 
  -2 -10   1        0.15        0.00      3.70 o 
  -1 -10   1        0.00        0.00      2.71 o 
   0 -10   1        0.00        0.57      2.54 o 
   1 -10   1      100.52       93.29      4.44 o 
   2 -10   1        0.06        0.00      2.18 o 
   3 -10   1       20.21       19.86      2.53 o 
   4 -10   1      105.59      107.00      5.21 o 
   5 -10   1       32.69       29.55      3.47 o 
   6 -10   1        9.85        9.51      2.73 o 
   7 -10   1      343.58      352.37      8.88 o 
   8 -10   1        3.07        3.61      2.67 o 
   9 -10   1       20.30       28.49      3.69 o 
  10 -10   1        1.73        1.49      3.07 o 
  -4  -9   1       10.33       14.76      5.64 o 
  -3  -9   1        6.71       10.15      3.74 o 
  -2  -9   1       35.48       28.35      3.30 o 
  -1  -9   1        1.50        1.20      2.47 o 
   0  -9   1        1.31        0.95      2.42 o 
   1  -9   1       18.88       16.97      2.86 o 
   2  -9   1        0.01        0.00      1.98 o 
   3  -9   1       71.47       83.23      4.25 o 
   4  -9   1        7.68        6.56      2.88 o 
   5  -9   1      833.32      843.03      9.65 o 
   6  -9   1      482.65      467.44      7.73 o 
   7  -9   1      205.09      198.55      5.99 o 
   8  -9   1        1.24        0.83      2.25 o 
   9  -9   1        3.66        6.16      2.41 o 
  10  -9   1        0.65        0.00      2.72 o 
  -5  -8   1        0.54        0.00      4.57 o 
  -4  -8   1        4.54        4.63      2.89 o 
  -3  -8   1       30.42       32.57      3.37 o 
  -2  -8   1      133.28      137.69      4.54 o 
  -1  -8   1        6.19       10.18      2.05 o 
   0  -8   1       59.62       50.22      3.30 o 
   1  -8   1       26.29       28.80      2.55 o 
   2  -8   1       20.52       18.58      1.90 o 
   3  -8   1      375.53      364.74      8.28 o 
   4  -8   1        3.46        2.53      0.91 o 
   5  -8   1      583.20      567.73      7.08 o 
   6  -8   1     1388.70     1438.47     19.26 o 
   7  -8   1       19.78       22.86      2.68 o 
   8  -8   1       14.06       12.87      2.43 o 
   9  -8   1       13.03       12.60      2.36 o 
  10  -8   1        0.14        2.43      2.35 o 
  11  -8   1        0.00        0.00      4.38 o 
  -6  -7   1        0.08        0.00      3.30 o 
  -5  -7   1        0.50        1.45      2.94 o 
  -4  -7   1       73.86       65.82      3.81 o 
  -3  -7   1       74.74       72.86      3.23 o 
  -2  -7   1      225.81      220.52      5.78 o 
  -1  -7   1       36.85       41.47      2.05 o 
   0  -7   1       10.64       10.44      1.17 o 
   1  -7   1       64.14       81.15      2.89 o 
   2  -7   1      779.91      830.49     13.30 o 
   3  -7   1       48.63       41.51      1.25 o 
   4  -7   1      188.88      193.48      3.71 o 
   5  -7   1       12.96       11.72      1.86 o 
   6  -7   1       63.94       75.14      2.97 o 
   7  -7   1       29.09       31.23      2.09 o 
   8  -7   1       96.41       92.99      3.39 o 
   9  -7   1        0.03        1.38      2.12 o 
  10  -7   1        1.74        3.62      2.40 o 
  11  -7   1       12.26       16.38      6.26 o 
  -7  -6   1        3.44        0.00      4.32 o 
  -6  -6   1        1.94        0.00      3.62 o 
  -5  -6   1       25.57       21.13      3.24 o 
  -4  -6   1      345.39      376.23      8.60 o 
  -3  -6   1      206.65      197.56      5.37 o 
  -2  -6   1       53.45       50.70      2.23 o 
  -1  -6   1       24.02       29.26      1.67 o 
   0  -6   1      782.59      802.90      8.45 o 
   1  -6   1       12.79       10.38      1.19 o 
   2  -6   1        8.22        6.41      0.77 o 
   3  -6   1       18.87       18.61      1.27 o 
   4  -6   1      340.12      332.56      7.41 o 
   5  -6   1       89.55       77.52      2.47 o 
   6  -6   1      310.71      310.29      5.50 o 
   7  -6   1       14.81       18.96      2.74 o 
   8  -6   1       66.16       65.02      3.40 o 
   9  -6   1        7.11        6.40      1.92 o 
  10  -6   1        1.79        1.71      2.88 o 
  11  -6   1        5.15        0.00      6.52 o 
  -8  -5   1        0.61        0.00      5.32 o 
  -7  -5   1        3.36        1.99      3.71 o 
  -6  -5   1        6.99       10.54      2.85 o 
  -5  -5   1       63.41       71.20      4.43 o 
  -4  -5   1       81.02       85.31      4.36 o 
  -3  -5   1      130.68      128.01      3.70 o 
  -2  -5   1       20.87       25.63      1.84 o 
  -1  -5   1       12.95       17.03      1.32 o 
   0  -5   1      525.90      658.63      4.56 o 
   1  -5   1     3674.14     3882.16     21.72 o 
   2  -5   1       69.63       68.63      1.87 o 
   3  -5   1        7.35        8.54      0.87 o 
   4  -5   1      647.05      661.61      8.48 o 
   5  -5   1        4.91        3.37      1.24 o 
   6  -5   1      371.80      380.46      6.92 o 
   7  -5   1       77.74       74.37      3.50 o 
   8  -5   1       45.52       54.09      3.15 o 
   9  -5   1       17.89       19.94      2.25 o 
  10  -5   1        0.41        0.00      3.34 o 
  11  -5   1        5.72        4.12      4.38 o 
  -8  -4   1       55.56       51.16      6.14 o 
  -7  -4   1        0.43        0.00      4.28 o 
  -6  -4   1        2.21        3.78      2.55 o 
  -5  -4   1       34.92       27.71      2.98 o 
  -4  -4   1        2.32        2.07      2.11 o 
  -3  -4   1       74.90       72.82      2.64 o 
  -2  -4   1      640.34      679.91      6.32 o 
  -1  -4   1      562.09      590.67      8.03 o 
   0  -4   1      948.30      991.61      7.14 o 
   1  -4   1      124.28      153.64      2.23 o 
   2  -4   1        8.90        9.59      0.87 o 
   3  -4   1        0.73        1.29      0.82 o 
   4  -4   1      685.45      691.48      5.78 o 
   5  -4   1        8.99       10.86      1.23 o 
   6  -4   1       74.79       76.64      3.94 o 
   7  -4   1       10.72       13.16      2.64 o 
   8  -4   1        1.26        0.11      2.03 o 
   9  -4   1        0.21        1.83      2.16 o 
  10  -4   1       18.73       18.25      4.29 o 
  11  -4   1        9.42        5.68      4.90 o 
  -9  -3   1       29.40       33.84      6.02 o 
  -8  -3   1       10.13        9.83      3.45 o 
  -7  -3   1        0.47        0.00      2.52 o 
  -6  -3   1      121.92      122.22      5.26 o 
  -5  -3   1        0.17        0.00      2.17 o 
  -4  -3   1        9.92       11.10      1.82 o 
  -3  -3   1      921.92      922.48     17.22 o 
  -2  -3   1     1200.60     1190.40      8.17 o 
  -1  -3   1      541.24      527.37      3.39 o 
   0  -3   1      958.74      980.68      9.44 o 
   1  -3   1     3257.89     3263.54     10.33 o 
   2  -3   1      917.10      893.12     11.49 o 
   3  -3   1      139.83      143.92      2.37 o 
   4  -3   1        0.07        0.40      0.66 o 
   5  -3   1      490.94      486.84      7.41 o 
   6  -3   1      155.27      171.86      4.97 o 
   7  -3   1       14.74       14.81      1.87 o 
   8  -3   1        0.69        0.00      1.49 o 
   9  -3   1        0.01        1.63      3.11 o 
  10  -3   1       16.27       14.54      4.16 o 
  -9  -2   1       21.05       22.28      4.03 o 
  -8  -2   1        7.96        8.72      3.27 o 
  -7  -2   1        0.10        0.00      2.98 o 
  -6  -2   1        1.07        0.00      2.32 o 
  -5  -2   1      290.62      306.19      7.02 o 
  -4  -2   1      697.79      763.08      7.65 o 
  -3  -2   1      209.21      207.49      4.03 o 
  -2  -2   1      184.66      194.53      2.18 o 
  -1  -2   1       11.73       14.72      0.67 o 
   0  -2   1     2202.50     2141.82      8.74 o 
   1  -2   1      131.42      143.39      2.79 o 
   2  -2   1      504.68      497.08      4.51 o 
   3  -2   1     1314.98     1325.23     15.59 o 
   4  -2   1      214.00      223.95      3.80 o 
   5  -2   1       34.07       33.73      2.72 o 
   6  -2   1        8.66       11.30      1.46 o 
   7  -2   1      124.70      109.86      3.67 o 
   8  -2   1        0.56        0.17      1.76 o 
   9  -2   1        0.90        4.89      3.73 o 
  10  -2   1       59.55       53.39      6.08 o 
 -10  -1   1        9.20       10.67      4.93 o 
  -9  -1   1       26.42       36.64      4.05 o 
  -8  -1   1       14.59       18.44      2.73 o 
  -7  -1   1       62.99       58.21      3.70 o 
  -6  -1   1       11.28        8.12      1.97 o 
  -5  -1   1      647.22      674.13      7.91 o 
  -4  -1   1      372.72      378.62      7.53 o 
  -3  -1   1       16.35       15.18      0.87 o 
  -2  -1   1      270.99      248.78      2.62 o 
  -1  -1   1     2221.62     2165.09      7.03 o 
   1  -1   1       73.02       69.46      1.34 o 
   2  -1   1     3968.86     3826.02     15.35 o 
   3  -1   1      316.17      303.33      2.95 o 
   4  -1   1       93.74       90.50      2.20 o 
   5  -1   1      104.97       96.85      3.02 o 
   6  -1   1       87.71       75.64      3.62 o 
   7  -1   1       63.30       60.84      3.36 o 
   8  -1   1       27.12       22.53      3.01 o 
   9  -1   1        9.39       10.62      3.99 o 
  10  -1   1        0.85        3.91      4.56 o 
 -10   0   1        0.08        0.00      4.72 o 
  -9   0   1       36.10       42.45      4.39 o 
  -8   0   1       83.65       69.16      4.14 o 
  -7   0   1      178.48      176.74      5.63 o 
  -6   0   1        4.24        4.99      0.90 o 
  -5   0   1      327.34      328.54      3.95 o 
  -4   0   1       40.41       37.31      1.08 o 
  -3   0   1       75.72       73.61      1.16 o 
  -2   0   1        4.60        6.80      0.43 o 
   1   0   1      968.24      991.62      6.78 o 
   2   0   1     1742.44     1687.88      8.03 o 
   3   0   1     1745.43     1733.86      8.27 o 
   4   0   1      108.85      111.09      2.51 o 
   5   0   1       23.60       28.74      2.01 o 
   6   0   1      242.15      260.40      6.36 o 
   7   0   1       87.31       99.21      3.83 o 
   8   0   1        0.15        0.00      2.65 o 
   9   0   1        6.02        4.47      3.87 o 
  10   0   1       23.26       27.11      7.91 o 
 -10   1   1       35.89       34.87      5.38 o 
  -9   1   1      156.92      154.06      5.93 o 
  -8   1   1       11.19       14.87      2.59 o 
  -7   1   1       11.24       12.56      1.42 o 
  -6   1   1      120.19      116.49      2.83 o 
  -5   1   1        2.06        3.37      0.78 o 
  -4   1   1        2.34        2.27      0.61 o 
  -3   1   1       98.46       89.59      1.38 o 
  -2   1   1     4030.36     3693.69     17.01 o 
   0   1   1      957.99      930.08      4.57 o 
   1   1   1        3.09        4.09      0.53 o 
   2   1   1     1963.06     1960.19      7.99 o 
   3   1   1       24.28       23.21      1.16 o 
   4   1   1       25.18       27.86      1.72 o 
   5   1   1       30.20       23.76      1.86 o 
   6   1   1      193.87      186.69      6.17 o 
   7   1   1       26.72       20.52      2.88 o 
   8   1   1       38.00       44.17      4.26 o 
   9   1   1        2.52        1.18      4.36 o 
 -11   2   1       30.92       25.26     11.75 o 
 -10   2   1       74.78       70.37      8.53 o 
  -9   2   1      125.43      128.70      5.42 o 
  -8   2   1        1.04        2.63      1.82 o 
  -7   2   1       20.41       19.03      1.56 o 
  -6   2   1        1.03        0.19      1.01 o 
  -5   2   1       39.88       37.78      1.60 o 
  -4   2   1     1012.16     1033.96      7.00 o 
  -3   2   1      385.07      354.49      3.08 o 
  -2   2   1       59.63       54.80      1.03 o 
  -1   2   1     3154.43     3067.17     21.26 o 
   0   2   1     2737.27     2730.14      7.88 o 
   1   2   1      868.44      853.61      8.29 o 
   2   2   1     1045.37     1060.16      6.45 o 
   3   2   1        5.94        3.94      0.95 o 
   4   2   1      325.97      333.69      4.95 o 
   5   2   1       13.07       16.00      1.50 o 
   6   2   1       53.06       57.29      5.53 o 
   7   2   1        0.06        0.65      3.12 o 
   8   2   1        1.80        0.32      3.75 o 
   9   2   1        0.54        0.00      4.53 o 
 -11   3   1       47.02       38.70      5.96 o 
 -10   3   1        4.04        3.10      3.32 o 
  -9   3   1       41.28       37.77      2.72 o 
  -8   3   1        0.65        0.77      1.34 o 
  -7   3   1      108.89      103.03      3.11 o 
  -6   3   1      412.19      422.55      5.61 o 
  -5   3   1      596.60      617.06      7.00 o 
  -4   3   1      435.82      431.15      5.04 o 
  -3   3   1      855.62      859.00      5.03 o 
  -2   3   1      596.38      583.80      6.71 o 
  -1   3   1      112.44      106.44      1.50 o 
   0   3   1     1331.12     1342.27      6.06 o 
   1   3   1      115.05       96.01      1.57 o 
   2   3   1      458.84      488.82      4.70 o 
   3   3   1      481.39      466.09      7.24 o 
   4   3   1      446.15      481.11      7.34 o 
   5   3   1      141.78      161.94      4.75 o 
   6   3   1       11.89       13.63      2.54 o 
   7   3   1       28.49       27.40      3.96 o 
   8   3   1        1.42        0.45      4.08 o 
 -11   4   1       21.83       32.65      6.95 o 
 -10   4   1       42.50       49.45      4.07 o 
  -9   4   1       25.84       25.83      2.06 o 
  -8   4   1       53.97       58.08      2.66 o 
  -7   4   1        2.58        5.15      1.50 o 
  -6   4   1      454.45      470.09      5.94 o 
  -5   4   1      221.52      225.73      3.51 o 
  -4   4   1      600.65      652.97      5.40 o 
  -3   4   1      324.11      304.56      6.70 o 
  -2   4   1       65.04       56.58      1.35 o 
  -1   4   1        9.95       13.25      0.70 o 
   0   4   1      257.03      285.85      3.04 o 
   1   4   1       30.30       28.84      1.20 o 
   2   4   1       52.92       56.32      1.65 o 
   3   4   1       22.14       17.94      1.39 o 
   4   4   1        6.81        5.77      2.17 o 
   5   4   1       17.07       14.41      2.52 o 
   6   4   1        1.01        2.52      3.24 o 
   7   4   1        5.51        3.51      3.55 o 
   8   4   1        0.13        0.54      3.97 o 
 -11   5   1        0.04        1.51      5.37 o 
 -10   5   1       39.97       36.84      3.80 o 
  -9   5   1       11.39       11.00      2.12 o 
  -8   5   1        2.56        0.70      1.75 o 
  -7   5   1      165.67      159.10      4.32 o 
  -6   5   1      472.52      511.86      8.20 o 
  -5   5   1       10.48       12.24      1.36 o 
  -4   5   1     1100.85     1203.60      9.02 o 
  -3   5   1     1312.09     1332.25     11.25 o 
  -2   5   1      709.80      644.77      5.96 o 
  -1   5   1       15.02       18.10      1.17 o 
   0   5   1      274.48      295.80      3.36 o 
   1   5   1       65.02       46.97      1.77 o 
   2   5   1      247.54      276.21      4.61 o 
   3   5   1       42.01       49.08      2.59 o 
   4   5   1        6.58       10.70      1.93 o 
   5   5   1      119.13      123.66      5.52 o 
   6   5   1       55.69       65.80      4.75 o 
   7   5   1        3.58        0.00      3.59 o 
 -11   6   1       13.52       11.65      3.85 o 
 -10   6   1       47.85       47.96      4.68 o 
  -9   6   1        6.62       12.18      2.36 o 
  -8   6   1       81.20       87.03      3.86 o 
  -7   6   1       10.89       10.04      2.11 o 
  -6   6   1       97.12       96.23      3.70 o 
  -5   6   1      203.09      209.91      5.47 o 
  -4   6   1      174.46      184.30      3.92 o 
  -3   6   1      600.16      653.15      6.38 o 
  -2   6   1        8.15       10.04      1.06 o 
  -1   6   1       10.89        9.37      1.11 o 
   0   6   1     1005.36     1018.99      7.32 o 
   1   6   1      337.90      343.92      6.38 o 
   2   6   1       28.87       34.39      2.25 o 
   3   6   1       16.01       13.83      2.20 o 
   4   6   1        6.89       11.87      2.35 o 
   5   6   1       48.65       44.53      4.20 o 
   6   6   1       33.94       29.44      4.84 o 
 -11   7   1       21.31       24.91      4.97 o 
 -10   7   1       41.13       40.02      3.48 o 
  -9   7   1        4.22        2.66      2.28 o 
  -8   7   1       31.10       33.39      2.77 o 
  -7   7   1        4.35        0.00      2.34 o 
  -6   7   1       16.06       11.49      2.16 o 
  -5   7   1      613.08      646.30      8.20 o 
  -4   7   1      361.80      342.21      6.54 o 
  -3   7   1        8.62        9.69      1.85 o 
  -2   7   1        5.12        3.04      1.06 o 
  -1   7   1      217.99      228.86      3.94 o 
   0   7   1      174.60      160.15      3.83 o 
   1   7   1       70.74       69.51      2.72 o 
   2   7   1        2.73        0.00      1.83 o 
   3   7   1       37.37       46.36      3.18 o 
   4   7   1        1.24        4.84      2.78 o 
   5   7   1       32.06       31.78      4.61 o 
   6   7   1       10.00        7.28      8.83 o 
 -11   8   1       26.08       28.38      5.73 o 
 -10   8   1        2.52        1.70      2.62 o 
  -9   8   1        0.77        0.00      2.31 o 
  -8   8   1        3.94        3.33      2.21 o 
  -7   8   1      151.24      148.13      7.48 o 
  -6   8   1      106.55      102.76      4.92 o 
  -5   8   1      697.99      722.57     12.78 o 
  -4   8   1      689.19      674.85     10.93 o 
  -3   8   1     1080.92     1067.23     13.28 o 
  -2   8   1      134.36      143.16      4.05 o 
  -1   8   1       51.48       50.50      2.78 o 
   0   8   1       28.24       30.11      2.80 o 
   1   8   1        0.47        1.47      2.23 o 
   2   8   1        0.95        0.00      2.22 o 
   3   8   1        3.01        5.96      3.96 o 
   4   8   1        0.68        1.36      4.18 o 
   5   8   1        0.26        2.98      8.48 o 
 -11   9   1       15.38       12.77      4.17 o 
 -10   9   1        2.98        5.46      3.12 o 
  -9   9   1        0.02        0.00      2.64 o 
  -8   9   1       12.47        9.03      2.53 o 
  -7   9   1      149.81      140.32      5.66 o 
  -6   9   1        1.77        0.00      2.32 o 
  -5   9   1      593.66      587.10     12.75 o 
  -4   9   1       37.27       36.99      3.86 o 
  -3   9   1       67.60       70.55      3.80 o 
  -2   9   1       82.86       86.14      3.98 o 
  -1   9   1        0.20        0.23      2.13 o 
   0   9   1        0.97        0.30      2.34 o 
   1   9   1       30.53       29.70      3.09 o 
   2   9   1        2.92        3.43      2.41 o 
   3   9   1        7.32        1.67      4.02 o 
   4   9   1        9.47        6.20      6.04 o 
 -10  10   1        0.26        0.00      3.20 o 
  -9  10   1        2.19        0.09      3.18 o 
  -8  10   1        6.74        5.92      3.17 o 
  -7  10   1        8.87        7.11      2.75 o 
  -6  10   1       28.81       25.30      3.44 o 
  -5  10   1       53.99       44.20      4.63 o 
  -4  10   1       29.80       19.15      3.18 o 
  -3  10   1        1.03        0.42      2.51 o 
  -2  10   1        7.15        7.66      2.80 o 
  -1  10   1        2.41        0.00      2.65 o 
   0  10   1       89.35       87.48      5.32 o 
   1  10   1        0.08        1.82      2.64 o 
   2  10   1        9.77       13.07      4.27 o 
   3  10   1        1.00        0.00      5.72 o 
 -10  11   1        0.37        0.00      3.35 o 
  -9  11   1        5.28        5.74      3.57 o 
  -8  11   1        5.44        7.38      3.18 o 
  -7  11   1        0.34        0.00      3.22 o 
  -6  11   1       44.73       41.79      4.84 o 
  -5  11   1        0.27        0.00      3.28 o 
  -4  11   1       17.25       12.80      3.75 o 
  -3  11   1        1.57        1.92      3.12 o 
  -2  11   1       28.24       24.51      3.54 o 
  -1  11   1       25.75       26.76      3.70 o 
   0  11   1        5.54        6.49      3.91 o 
   1  11   1        0.01        1.66      6.32 o 
  -9  12   1        4.54        9.27      4.94 o 
  -8  12   1       11.44        9.53      3.57 o 
  -7  12   1        0.72        0.00      3.46 o 
  -6  12   1       48.05       60.97      5.75 o 
  -5  12   1        5.26       10.94      3.75 o 
  -4  12   1        7.23       13.01      3.19 o 
  -3  12   1        1.79        5.96      3.43 o 
  -2  12   1        4.96        7.10      3.29 o 
  -1  12   1        2.44        7.00      3.59 o 
   0  12   1        4.58        0.00      4.32 o 
  -7  13   1        1.07        0.00      8.16 o 
  -6  13   1       49.09       60.13      6.08 o 
  -5  13   1       69.67       72.55     10.95 o 
  -4  13   1        3.98        0.00      3.74 o 
  -3  13   1        0.74        2.70      4.13 o 
   1 -13   2        0.02        0.00      4.29 o 
   2 -13   2        0.18        1.17      3.56 o 
   3 -13   2       10.90        7.25      3.55 o 
   4 -13   2       58.76       69.84      6.96 o 
   5 -13   2        2.98        4.12      3.56 o 
   6 -13   2       23.98       29.99      4.52 o 
   7 -13   2       23.54       29.78      4.51 o 
  -1 -12   2        7.69        0.36      4.52 o 
   0 -12   2        1.32        1.00      3.11 o 
   1 -12   2       36.80       39.87      3.98 o 
   2 -12   2       38.29       28.73      3.74 o 
   3 -12   2       12.15       12.77      3.49 o 
   4 -12   2       13.04        8.13      3.43 o 
   5 -12   2        3.55        0.04      3.12 o 
   6 -12   2        6.70        7.02      3.14 o 
   7 -12   2       12.77       10.57      3.10 o 
   8 -12   2       10.89       13.46      3.63 o 
   9 -12   2        0.24        0.00      3.37 o 
  -2 -11   2        4.09        1.00      3.99 o 
  -1 -11   2        0.01        0.00      3.10 o 
   0 -11   2       12.91       16.67      3.07 o 
   1 -11   2       15.69       20.08      3.80 o 
   2 -11   2       15.73       10.78      2.88 o 
   3 -11   2       27.27       25.95      2.90 o 
   4 -11   2       42.51       38.56      3.74 o 
   5 -11   2       21.12       26.33      3.64 o 
   6 -11   2       13.28       13.08      2.89 o 
   7 -11   2       13.44       11.01      2.93 o 
   8 -11   2        4.33        3.93      3.00 o 
   9 -11   2        6.38        5.80      2.66 o 
  -3 -10   2       11.61       10.89      3.74 o 
  -2 -10   2        8.24        0.19      3.57 o 
  -1 -10   2        0.02        0.00      2.48 o 
   0 -10   2        0.51        1.86      2.25 o 
   1 -10   2      177.01      152.36      5.51 o 
   2 -10   2       59.31       51.17      3.48 o 
   3 -10   2        8.27       10.91      2.19 o 
   4 -10   2      107.00      110.63      5.22 o 
   5 -10   2      145.93      145.37      6.10 o 
   6 -10   2       32.60       32.11      3.33 o 
   7 -10   2       25.04       23.74      3.30 o 
   8 -10   2        0.18        0.00      2.57 o 
   9 -10   2        1.22        2.88      3.00 o 
  10 -10   2        0.22        0.12      3.06 o 
  -5  -9   2        1.49        3.25      9.32 o 
  -4  -9   2       10.50       11.74      3.55 o 
  -3  -9   2        9.56        3.94      3.08 o 
  -2  -9   2      141.98      152.02      5.58 o 
  -1  -9   2      118.64      112.98      8.10 o 
   0  -9   2      156.94      141.72      5.07 o 
   1  -9   2       18.91       19.25      2.58 o 
   2  -9   2      147.27      134.10      3.92 o 
   3  -9   2        8.48       14.10      2.08 o 
   4  -9   2       16.41       16.97      1.44 o 
   5  -9   2        2.96        0.79      2.13 o 
   6  -9   2       28.59       33.69      3.01 o 
   7  -9   2       11.10       14.61      2.83 o 
   8  -9   2        4.01        5.30      2.22 o 
   9  -9   2        9.10        8.13      2.55 o 
  10  -9   2        0.10        0.00      2.62 o 
  -5  -8   2       10.81       10.38      4.13 o 
  -4  -8   2       75.63       83.64      5.40 o 
  -3  -8   2      141.73      146.81      5.74 o 
  -2  -8   2      112.48      121.66      4.24 o 
  -1  -8   2      104.57      112.13      3.87 o 
   0  -8   2       37.71       36.21      1.82 o 
   1  -8   2        1.12        1.92      1.75 o 
   2  -8   2      349.57      349.38      4.84 o 
   3  -8   2        0.83        0.00      0.83 o 
   4  -8   2       30.37       30.94      1.69 o 
   5  -8   2       41.42       42.80      3.40 o 
   6  -8   2        0.87        1.31      1.50 o 
   7  -8   2      237.96      239.47      7.27 o 
   8  -8   2       79.13       69.89      4.14 o 
   9  -8   2        2.70        2.02      2.23 o 
  10  -8   2        0.04        1.44      2.51 o 
  -6  -7   2        1.54        6.13      5.75 o 
  -5  -7   2       50.21       66.90      7.85 o 
  -4  -7   2      269.08      281.39      9.91 o 
  -3  -7   2       95.83      101.56      4.16 o 
  -2  -7   2       41.16       43.85      2.89 o 
  -1  -7   2       11.86       10.73      1.43 o 
   0  -7   2      152.53      154.74      3.06 o 
   1  -7   2      152.22      146.65      2.55 o 
   2  -7   2       26.96       29.25      1.54 o 
   3  -7   2        1.09        0.00      0.72 o 
   4  -7   2      361.16      358.78      4.35 o 
   5  -7   2       23.12       25.35      1.91 o 
   6  -7   2      164.00      165.62      7.13 o 
   7  -7   2      119.13      124.83      5.59 o 
   8  -7   2        9.00       10.84      2.27 o 
   9  -7   2        0.02        0.00      2.60 o 
  10  -7   2        6.29        8.33      2.98 o 
  11  -7   2        2.95        0.00      6.06 o 
  -7  -6   2        6.18        8.11      4.58 o 
  -6  -6   2       11.86        9.88      3.02 o 
  -5  -6   2       65.99       48.80      4.02 o 
  -4  -6   2      119.88      114.41      5.82 o 
  -3  -6   2      120.18      111.91      5.44 o 
  -2  -6   2        0.41        0.83      1.48 o 
  -1  -6   2      203.42      184.77      3.56 o 
   0  -6   2        0.08        1.51      0.83 o 
   1  -6   2       74.45       89.52      2.08 o 
   2  -6   2       99.14      122.51      2.59 o 
   3  -6   2      629.88      624.74      6.22 o 
   4  -6   2       52.76       53.55      2.21 o 
   5  -6   2       24.03       22.70      1.73 o 
   6  -6   2       21.69       23.47      1.73 o 
   7  -6   2      208.60      211.39      5.66 o 
   8  -6   2        7.35        6.32      2.14 o 
   9  -6   2       78.56       84.11      4.07 o 
  10  -6   2        0.02        0.58      3.08 o 
  11  -6   2        0.07        1.48      6.26 o 
  -8  -5   2        0.12        0.00      5.55 o 
  -7  -5   2       57.96       39.17      6.11 o 
  -6  -5   2        0.05        0.00      2.75 o 
  -5  -5   2      159.72      177.03      6.14 o 
  -4  -5   2      120.87      131.22      5.05 o 
  -3  -5   2        0.04        0.00      1.33 o 
  -2  -5   2       13.23       11.93      1.46 o 
  -1  -5   2      331.46      303.91      4.92 o 
   0  -5   2      984.99     1064.09     11.10 o 
   1  -5   2      459.84      479.86      4.10 o 
   2  -5   2      679.88      698.40      8.04 o 
   3  -5   2      252.52      238.78      6.42 o 
   4  -5   2       22.37       18.25      2.05 o 
   5  -5   2       15.44       14.90      1.34 o 
   6  -5   2       54.67       60.75      3.17 o 
   7  -5   2       56.04       57.37      3.36 o 
   8  -5   2        9.08        7.90      2.20 o 
   9  -5   2        7.24        6.12      2.96 o 
  10  -5   2       13.26        8.78      3.28 o 
  11  -5   2        8.08        7.84      4.81 o 
  -8  -4   2       13.21        9.29      3.50 o 
  -7  -4   2        0.01        0.42      2.93 o 
  -6  -4   2        3.07        3.77      2.78 o 
  -5  -4   2       77.03       77.16      4.31 o 
  -4  -4   2        4.20        1.01      2.15 o 
  -3  -4   2      403.47      382.94      5.30 o 
  -2  -4   2        5.82        6.48      1.10 o 
  -1  -4   2     1545.20     1592.40     15.05 o 
   0  -4   2      961.75     1011.99      6.19 o 
   1  -4   2      294.27      260.36      3.68 o 
   2  -4   2      873.26      940.73      8.33 o 
   3  -4   2       14.88       17.47      1.39 o 
   4  -4   2        9.22        9.28      0.98 o 
   5  -4   2      151.11      165.70      4.25 o 
   6  -4   2       57.02       63.02      3.20 o 
   7  -4   2       71.35       70.46      3.90 o 
   8  -4   2       29.16       30.46      3.03 o 
   9  -4   2        6.43        7.45      3.03 o 
  10  -4   2        7.28        8.14      4.06 o 
  -9  -3   2        5.97        3.43      3.98 o 
  -8  -3   2      135.84      154.31      7.57 o 
  -7  -3   2      165.65      161.27      6.82 o 
  -6  -3   2       52.96       43.02      3.51 o 
  -5  -3   2       13.83       15.06      2.00 o 
  -4  -3   2     1043.98     1096.74     20.16 o 
  -3  -3   2      380.33      343.82      4.59 o 
  -2  -3   2      289.63      300.30      4.07 o 
  -1  -3   2       82.11       71.67      1.66 o 
   0  -3   2     3504.55     3435.15     24.09 o 
   1  -3   2     5315.20     5118.06     34.70 o 
   2  -3   2      504.76      519.91      6.98 o 
   3  -3   2     1072.78     1100.58      9.82 o 
   4  -3   2      631.25      634.31      8.77 o 
   5  -3   2      192.13      193.12      6.72 o 
   6  -3   2      230.15      214.56      6.92 o 
   7  -3   2       34.98       32.71      2.15 o 
   8  -3   2       98.05       94.56      4.62 o 
   9  -3   2        9.81        9.95      3.03 o 
  10  -3   2        0.34        1.97      4.47 o 
  -9  -2   2       17.47       11.75      3.71 o 
  -8  -2   2        2.96        0.00      2.63 o 
  -7  -2   2        2.31        2.86      2.28 o 
  -6  -2   2        2.27        2.70      1.92 o 
  -5  -2   2      278.74      324.70      5.96 o 
  -4  -2   2       49.30       48.67      2.36 o 
  -3  -2   2       37.10       42.03      1.87 o 
  -2  -2   2       63.99       54.63      1.47 o 
  -1  -2   2      400.46      364.95      4.33 o 
   0  -2   2      177.65      191.13      2.43 o 
   1  -2   2     6931.76     6722.50     24.35 o 
   2  -2   2     1096.31     1104.14     10.44 o 
   3  -2   2      508.18      493.53      3.81 o 
   4  -2   2       48.68       52.68      1.58 o 
   5  -2   2      196.13      208.75      4.49 o 
   6  -2   2       35.85       37.92      1.76 o 
   7  -2   2        7.60        4.52      1.38 o 
   8  -2   2       33.03       38.53      4.03 o 
   9  -2   2       17.41       21.48      3.57 o 
  10  -2   2        1.24        0.19      3.91 o 
 -10  -1   2        1.53        0.62      4.75 o 
  -9  -1   2        3.93        0.00      3.26 o 
  -8  -1   2       10.67       10.45      2.60 o 
  -7  -1   2       28.34       25.67      2.90 o 
  -6  -1   2      111.85      116.00      3.80 o 
  -5  -1   2      711.82      703.17      8.59 o 
  -4  -1   2      366.84      436.73      4.89 o 
  -3  -1   2     1062.93     1029.59      6.58 o 
  -2  -1   2     5261.98     5128.11     25.00 o 
  -1  -1   2     1735.01     1654.76     12.20 o 
   0  -1   2     2247.06     2140.58      7.61 o 
   1  -1   2     3815.31     3741.17     17.16 o 
   2  -1   2    40612.36    42234.35    273.01 o 
   3  -1   2      431.23      410.10      4.02 o 
   4  -1   2      142.46      144.39      3.39 o 
   5  -1   2        0.18        1.76      1.03 o 
   6  -1   2       71.91       60.09      2.33 o 
   7  -1   2        0.14        0.00      1.72 o 
   8  -1   2        0.00        0.10      3.85 o 
   9  -1   2       14.88       10.10      3.31 o 
  10  -1   2        0.31        3.25      5.76 o 
 -10   0   2       11.36        9.20      4.42 o 
  -9   0   2       38.56       31.86      3.38 o 
  -8   0   2       27.88       22.94      2.93 o 
  -7   0   2      422.59      439.91      8.65 o 
  -6   0   2      816.93      838.13     11.02 o 
  -5   0   2        0.70        0.59      0.64 o 
  -4   0   2       63.79       71.61      1.56 o 
  -3   0   2        2.41        1.65      0.39 o 
  -2   0   2     6096.91     6013.44     28.07 o 
  -1   0   2      456.00      445.64      3.75 o 
   0   0   2     1406.91     1323.11      7.59 o 
   1   0   2    35792.15    35417.39    605.42 o 
   2   0   2     1470.01     1569.61     14.35 o 
   3   0   2      644.15      613.95      6.48 o 
   4   0   2      116.31      133.14      3.24 o 
   5   0   2        0.04        0.12      1.00 o 
   6   0   2      181.15      174.89      4.93 o 
   7   0   2      106.53      110.66      5.34 o 
   8   0   2        1.12        2.86      4.44 o 
   9   0   2        1.84        2.22      3.97 o 
 -11   1   2       33.77       40.63      9.56 o 
 -10   1   2       48.84       43.99      5.73 o 
  -9   1   2       63.60       76.25      4.72 o 
  -8   1   2       11.25        7.86      2.40 o 
  -7   1   2       35.29       32.00      1.78 o 
  -6   1   2      381.62      384.97      4.98 o 
  -5   1   2      227.89      228.51      3.23 o 
  -4   1   2     1246.90     1199.34     11.47 o 
  -3   1   2      118.92      126.54      1.60 o 
  -2   1   2      149.09      150.97      1.86 o 
  -1   1   2      307.99      279.65      2.19 o 
   0   1   2        7.50        5.67      0.45 o 
   1   1   2     8221.73     8448.72     50.39 o 
   2   1   2        3.57        1.84      0.55 o 
   3   1   2        2.96        6.74      0.68 o 
   4   1   2        8.67       15.83      2.14 o 
   5   1   2        5.05        5.15      1.15 o 
   6   1   2       59.21       57.17      3.29 o 
   7   1   2        1.12        0.00      5.72 o 
   8   1   2        0.36        0.00      4.01 o 
   9   1   2        0.86        2.61      3.94 o 
 -11   2   2       31.51       28.11      6.19 o 
 -10   2   2       10.91       13.03      3.56 o 
  -9   2   2      254.21      262.24      7.55 o 
  -8   2   2       72.45       71.28      3.49 o 
  -7   2   2        0.68        2.10      1.19 o 
  -6   2   2       15.94       13.86      1.29 o 
  -5   2   2      466.76      427.60      4.52 o 
  -4   2   2      639.42      629.23      6.50 o 
  -3   2   2       81.88       66.83      1.37 o 
  -2   2   2      947.14      921.19      8.73 o 
  -1   2   2      193.13      186.36      2.02 o 
   0   2   2     1930.60     1872.75      7.35 o 
   1   2   2       38.30       38.13      1.16 o 
   2   2   2      974.48      944.75      9.51 o 
   3   2   2      355.70      336.85      4.56 o 
   4   2   2       44.85       50.15      1.69 o 
   5   2   2       91.92       96.97      3.03 o 
   6   2   2       63.77       59.90      6.12 o 
   7   2   2       31.23       32.09      3.68 o 
   8   2   2        2.49        5.80      3.69 o 
 -11   3   2        3.30        1.46      5.25 o 
 -10   3   2        0.23        0.56      4.09 o 
  -9   3   2       25.50       25.46      2.73 o 
  -8   3   2        6.33        3.69      1.39 o 
  -7   3   2      173.57      167.02      3.92 o 
  -6   3   2       73.72       75.60      2.61 o 
  -5   3   2       30.39       38.04      1.69 o 
  -4   3   2     3357.09     3640.27     24.19 o 
  -3   3   2      554.57      586.45      4.77 o 
  -2   3   2       97.68       93.56      1.76 o 
  -1   3   2     1122.93     1096.55      6.65 o 
   0   3   2      208.28      205.15      2.08 o 
   1   3   2      123.02      126.94      2.51 o 
   2   3   2       10.20       14.94      1.27 o 
   3   3   2       40.31       43.18      1.67 o 
   4   3   2       15.23       13.67      1.09 o 
   5   3   2        6.15        4.69      1.53 o 
   6   3   2        8.28        6.57      2.51 o 
   7   3   2        9.18       14.01      3.15 o 
   8   3   2        0.00        2.06      3.73 o 
 -11   4   2        5.22        8.06      4.34 o 
 -10   4   2       19.54       13.45      3.52 o 
  -9   4   2       34.03       34.22      2.48 o 
  -8   4   2       41.89       43.28      2.65 o 
  -7   4   2       35.32       33.67      2.12 o 
  -6   4   2       30.55       31.35      2.14 o 
  -5   4   2      836.41      965.86      8.95 o 
  -4   4   2      884.65      888.38      9.12 o 
  -3   4   2     1280.64     1302.87     12.19 o 
  -2   4   2      404.87      408.00      4.29 o 
  -1   4   2       34.51       38.45      1.21 o 
   0   4   2      111.42      102.75      1.80 o 
   1   4   2     1252.19     1305.69      7.74 o 
   2   4   2        5.65        5.11      1.30 o 
   3   4   2       33.28       27.16      1.98 o 
   4   4   2        8.83        5.81      1.85 o 
   5   4   2       41.10       34.79      3.18 o 
   6   4   2       11.07        8.79      3.04 o 
   7   4   2        4.25        4.58      3.41 o 
 -11   5   2       27.49       26.71      3.97 o 
 -10   5   2        2.84        0.00      3.34 o 
  -9   5   2       20.66       24.42      2.84 o 
  -8   5   2      122.64      121.99      4.35 o 
  -7   5   2        0.71        1.08      1.86 o 
  -6   5   2       95.20      102.15      3.27 o 
  -5   5   2      147.45      169.02      4.92 o 
  -4   5   2     1223.87     1314.07     12.58 o 
  -3   5   2     1178.51     1198.84     14.32 o 
  -2   5   2       42.65       43.31      1.19 o 
  -1   5   2      186.68      175.86      2.40 o 
   0   5   2     1152.12     1177.97      7.17 o 
   1   5   2       67.43       72.68      2.21 o 
   2   5   2       26.84       29.21      2.33 o 
   3   5   2       12.71       20.20      2.28 o 
   4   5   2       40.83       45.97      2.90 o 
   5   5   2        3.22        5.21      2.85 o 
   6   5   2       51.18       45.78      4.32 o 
   7   5   2        0.00        0.00      3.13 o 
 -11   6   2        0.79        0.00      3.61 o 
 -10   6   2        2.05        1.33      2.78 o 
  -9   6   2      127.83      144.22      5.16 o 
  -8   6   2        0.54        1.04      1.98 o 
  -7   6   2        0.57        0.34      1.94 o 
  -6   6   2        6.00        5.15      1.39 o 
  -5   6   2      101.61      104.11      5.26 o 
  -4   6   2      140.65      119.17      3.85 o 
  -3   6   2       44.69       44.75      2.19 o 
  -2   6   2        3.59        3.48      0.94 o 
  -1   6   2       87.56       86.65      2.22 o 
   0   6   2        2.60        4.17      1.19 o 
   1   6   2        7.92       10.93      1.39 o 
   2   6   2        2.85        4.66      1.84 o 
   3   6   2        8.69       10.02      2.08 o 
   4   6   2        0.18        2.18      2.66 o 
   5   6   2       28.00       38.12      4.08 o 
   6   6   2       19.73       21.22      3.62 o 
 -11   7   2        5.78        6.08      5.64 o 
 -10   7   2       28.49       24.95      2.96 o 
  -9   7   2       14.50       17.57      2.52 o 
  -8   7   2        0.76        0.00      2.30 o 
  -7   7   2       30.27       29.87      3.23 o 
  -6   7   2       28.02       29.07      3.69 o 
  -5   7   2       68.59       63.07      2.77 o 
  -4   7   2      235.82      228.08      7.64 o 
  -3   7   2       88.49       91.27      2.57 o 
  -2   7   2      753.24      740.91      7.13 o 
  -1   7   2        4.73        4.02      0.74 o 
   0   7   2       13.49       11.40      1.51 o 
   1   7   2      206.03      211.89      5.31 o 
   2   7   2        5.83        9.33      2.15 o 
   3   7   2        0.00        0.26      2.39 o 
   4   7   2        1.62        1.70      2.94 o 
   5   7   2       24.82       19.23      4.10 o 
 -11   8   2        1.41        4.52      4.35 o 
 -10   8   2        9.96       10.25      2.73 o 
  -9   8   2       34.90       30.19      3.22 o 
  -8   8   2       13.54       12.95      2.82 o 
  -7   8   2       34.41       38.10      3.59 o 
  -6   8   2       46.61       37.94      2.97 o 
  -5   8   2      588.77      583.37     11.35 o 
  -4   8   2      206.50      202.11      7.86 o 
  -3   8   2      687.51      690.79      9.68 o 
  -2   8   2      119.36      121.80      3.61 o 
  -1   8   2      469.32      466.14      8.31 o 
   0   8   2       12.09        9.54      2.24 o 
   1   8   2       94.11       86.92      6.00 o 
   2   8   2        8.72       13.96      3.34 o 
   3   8   2        0.01        5.39      3.91 o 
   4   8   2        2.05        3.92      5.10 o 
 -11   9   2        1.59        2.23      4.93 o 
 -10   9   2        8.44        6.55      3.12 o 
  -9   9   2       27.15       27.44      3.63 o 
  -8   9   2        2.32        4.01      3.61 o 
  -7   9   2        2.46        0.26      2.86 o 
  -6   9   2       40.64       38.22      3.51 o 
  -5   9   2      395.78      372.14      9.92 o 
  -4   9   2        9.09       11.99      3.89 o 
  -3   9   2       55.05       55.53      4.21 o 
  -2   9   2       56.95       54.77      4.24 o 
  -1   9   2      104.96       98.01      4.43 o 
   0   9   2        0.02        0.71      2.29 o 
   1   9   2        0.49        0.00      2.29 o 
   2   9   2        1.42        1.88      3.91 o 
   3   9   2        1.68        0.00      4.14 o 
 -10  10   2        0.01        0.00      3.55 o 
  -9  10   2       22.86       24.90      4.63 o 
  -8  10   2        7.05        8.02      3.34 o 
  -7  10   2       10.60       11.25      3.15 o 
  -6  10   2       24.79       30.75      4.11 o 
  -5  10   2       71.55       80.96      5.77 o 
  -4  10   2       20.02       23.60      3.43 o 
  -3  10   2       20.43       20.35      3.32 o 
  -2  10   2        0.35        1.28      2.96 o 
  -1  10   2        8.31       11.07      2.99 o 
   0  10   2       15.91       16.94      3.41 o 
   1  10   2        1.67        0.00      3.71 o 
   2  10   2        7.05        7.46      5.92 o 
 -10  11   2        4.05        3.48      3.98 o 
  -9  11   2        0.83        4.55      3.17 o 
  -8  11   2        4.63        4.41      3.33 o 
  -7  11   2       39.62       30.51      3.85 o 
  -6  11   2       41.01       53.61      5.28 o 
  -5  11   2       61.12       60.26      5.69 o 
  -4  11   2        2.02        6.03      3.23 o 
  -3  11   2       66.41       62.27      5.04 o 
  -2  11   2       16.54       10.55      3.15 o 
  -1  11   2        4.70        7.94      3.13 o 
   0  11   2       17.83       17.64      3.42 o 
   1  11   2        8.27        0.29      9.19 o 
  -9  12   2        0.74        3.90      8.75 o 
  -8  12   2        2.73        3.97      3.85 o 
  -7  12   2        7.12        9.22      3.45 o 
  -6  12   2       17.26       17.22      3.92 o 
  -5  12   2        9.24        9.09      3.72 o 
  -4  12   2        0.33        0.24      3.45 o 
  -3  12   2       26.13       30.23      5.14 o 
  -2  12   2        0.65        0.00      3.71 o 
  -1  12   2        0.79        0.00      3.90 o 
  -7  13   2        4.36        0.00      8.67 o 
  -6  13   2        0.65        0.00      4.50 o 
  -5  13   2       10.70       10.21      4.45 o 
  -4  13   2       12.16       14.16      4.07 o 
   1 -13   3        0.95        1.41      4.03 o 
   2 -13   3       13.96       15.30      3.88 o 
   3 -13   3        4.56        3.18      3.69 o 
   4 -13   3       13.90       11.82      3.66 o 
   5 -13   3        1.32        0.85      3.89 o 
   6 -13   3       25.85       27.99      4.33 o 
   7 -13   3        3.48        3.67      4.02 o 
  -1 -12   3        0.01        2.27      4.72 o 
   0 -12   3        1.31        1.95      3.30 o 
   1 -12   3        0.03        0.00      2.94 o 
   2 -12   3       78.92       80.52      6.02 o 
   3 -12   3        5.47        8.76      3.42 o 
   4 -12   3       28.69       32.33      3.60 o 
   5 -12   3       19.18       22.54      3.35 o 
   6 -12   3        3.97        3.69      3.16 o 
   7 -12   3        3.57        2.32      3.01 o 
   8 -12   3        2.65        1.68      3.26 o 
  -2 -11   3        5.59        8.54      4.33 o 
  -1 -11   3        0.31        1.45      2.79 o 
   0 -11   3        0.03        0.00      2.50 o 
   1 -11   3        6.08        4.12      2.51 o 
   2 -11   3        6.88        3.66      2.43 o 
   3 -11   3       15.79       20.61      3.20 o 
   4 -11   3       45.00       47.70      4.65 o 
   5 -11   3        3.52        1.79      2.60 o 
   6 -11   3       30.57       28.86      3.63 o 
   7 -11   3       23.63       17.34      2.99 o 
   8 -11   3        3.05        0.53      2.64 o 
   9 -11   3       48.18       48.92      4.60 o 
  -4 -10   3        9.54        5.68      4.48 o 
  -3 -10   3        0.10        0.00      3.34 o 
  -2 -10   3       34.74       36.04      4.21 o 
  -1 -10   3        2.91        3.71      2.38 o 
   0 -10   3       72.14       69.28      4.00 o 
   1 -10   3       25.08       19.31      2.70 o 
   2 -10   3       27.35       19.90      2.94 o 
   3 -10   3        1.71        2.98      2.02 o 
   4 -10   3       38.03       35.71      3.51 o 
   5 -10   3       29.66       28.28      2.58 o 
   6 -10   3        2.79        0.78      2.05 o 
   7 -10   3      197.85      194.06      5.49 o 
   8 -10   3      220.06      216.06      5.82 o 
   9 -10   3       14.56       16.25      2.98 o 
  10 -10   3        0.04        1.67      3.37 o 
  -5  -9   3        0.05        1.42      4.60 o 
  -4  -9   3        2.61        7.98      3.20 o 
  -3  -9   3        1.58        6.72      3.15 o 
  -2  -9   3        3.11        3.73      2.32 o 
  -1  -9   3       83.34       71.42      3.72 o 
   0  -9   3        3.95        5.49      2.10 o 
   1  -9   3      121.47      131.08      4.39 o 
   2  -9   3        1.26        1.18      1.30 o 
   3  -9   3       50.18       47.29      2.43 o 
   4  -9   3       40.71       44.73      2.41 o 
   5  -9   3       83.45       84.83      4.35 o 
   6  -9   3      186.81      201.87      6.16 o 
   7  -9   3      115.18      118.93      4.99 o 
   8  -9   3      388.57      392.08     13.50 o 
   9  -9   3        1.03        1.46      2.56 o 
  10  -9   3        0.10        0.00      2.47 o 
  -6  -8   3        2.09        7.85      8.64 o 
  -5  -8   3        2.33        2.86      3.86 o 
  -4  -8   3        4.68        1.90      3.09 o 
  -3  -8   3      143.61      147.13      6.55 o 
  -2  -8   3       34.11       39.46      2.87 o 
  -1  -8   3      149.43      139.80      4.04 o 
   0  -8   3       30.47       22.05      2.14 o 
   1  -8   3      318.95      308.77      4.38 o 
   2  -8   3       21.45       25.55      1.68 o 
   3  -8   3      102.70      105.45      2.99 o 
   4  -8   3      250.45      248.65      4.64 o 
   5  -8   3      235.91      238.71      5.54 o 
   6  -8   3       65.64       57.74      3.12 o 
   7  -8   3      362.84      378.25      9.13 o 
   8  -8   3       59.94       60.48      4.53 o 
   9  -8   3       36.25       32.15      4.64 o 
  10  -8   3        3.25        3.92      3.51 o 
  -7  -7   3        0.38        5.09     10.04 o 
  -6  -7   3       18.04       24.02      4.37 o 
  -5  -7   3       23.81       19.89      4.12 o 
  -4  -7   3       96.63      103.17      8.49 o 
  -3  -7   3       42.34       36.05      3.14 o 
  -2  -7   3      493.10      504.08      8.86 o 
  -1  -7   3        6.33        9.53      1.43 o 
   0  -7   3       53.05       48.84      2.03 o 
   1  -7   3        2.97        1.49      0.95 o 
   2  -7   3      377.76      405.49      7.34 o 
   3  -7   3       67.94       74.71      2.68 o 
   4  -7   3        6.77        7.56      1.13 o 
   5  -7   3      118.28      118.82      3.18 o 
   6  -7   3        8.58        8.68      2.12 o 
   7  -7   3        1.40        3.02      2.25 o 
   8  -7   3       28.12       31.35      3.12 o 
   9  -7   3       26.51       20.60      3.02 o 
  10  -7   3        3.82        4.04      5.17 o 
  -7  -6   3       41.07       51.16      6.01 o 
  -6  -6   3       37.56       42.11      5.02 o 
  -5  -6   3        0.79        0.00      3.66 o 
  -4  -6   3       24.46       29.68      2.43 o 
  -3  -6   3      207.62      212.68      8.40 o 
  -2  -6   3      542.70      537.95      8.26 o 
  -1  -6   3      240.64      252.96      4.55 o 
   0  -6   3       10.08        4.19      1.11 o 
   1  -6   3       80.14      114.14      2.59 o 
   2  -6   3        0.14        1.86      1.02 o 
   3  -6   3      291.23      296.42      4.87 o 
   4  -6   3        2.48        3.67      0.97 o 
   5  -6   3        3.41        4.17      1.22 o 
   6  -6   3      102.53      101.76      4.54 o 
   7  -6   3        0.00        0.00      2.26 o 
   8  -6   3       25.63       20.64      2.59 o 
   9  -6   3       16.27       13.94      3.43 o 
  10  -6   3        5.20        5.81      3.24 o 
  -8  -5   3       11.30       13.56      4.63 o 
  -7  -5   3      139.93      129.22      8.03 o 
  -6  -5   3       21.25       22.09      3.48 o 
  -5  -5   3       11.52        4.86      2.93 o 
  -4  -5   3       19.38       14.19      1.55 o 
  -3  -5   3       27.28       25.22      2.00 o 
  -2  -5   3      107.62      109.11      3.30 o 
  -1  -5   3       40.27       45.58      2.43 o 
   0  -5   3       64.94       63.20      2.40 o 
   1  -5   3     2557.19     2840.11     11.79 o 
   2  -5   3     4569.66     4770.64     21.91 o 
   3  -5   3      113.74      103.64      3.02 o 
   4  -5   3       43.52       39.35      2.59 o 
   5  -5   3       91.57      101.97      4.95 o 
   6  -5   3       38.48       40.72      2.95 o 
   7  -5   3      145.67      152.78      5.81 o 
   8  -5   3        0.12        0.00      2.35 o 
   9  -5   3        3.45        1.83      3.21 o 
  10  -5   3        0.03        3.86      3.01 o 
  -9  -4   3        4.03        9.69      4.92 o 
  -8  -4   3      127.34      118.63      8.27 o 
  -7  -4   3       53.75       44.83      4.76 o 
  -6  -4   3       69.12       64.86      4.64 o 
  -5  -4   3        5.42        8.83      2.07 o 
  -4  -4   3      118.30      116.87      5.00 o 
  -3  -4   3        8.08        8.39      1.17 o 
  -2  -4   3        1.46        0.45      1.45 o 
  -1  -4   3      878.84      792.35     10.69 o 
   0  -4   3      281.29      238.66      4.35 o 
   1  -4   3     1785.66     1783.70     21.09 o 
   2  -4   3       13.34       14.69      1.18 o 
   3  -4   3       89.23       88.66      2.82 o 
   4  -4   3      298.33      305.40      4.53 o 
   5  -4   3      173.08      189.75      4.71 o 
   6  -4   3        1.44        1.32      1.84 o 
   7  -4   3      124.42      110.62      4.75 o 
   8  -4   3       14.63       11.39      3.40 o 
   9  -4   3        0.64        4.09      3.43 o 
  10  -4   3        0.00        0.00      3.38 o 
  -9  -3   3        1.37        0.45      4.35 o 
  -8  -3   3       36.96       37.04      4.01 o 
  -7  -3   3       53.58       57.50      4.46 o 
  -6  -3   3       30.45       36.04      4.33 o 
  -5  -3   3      193.19      204.06      5.30 o 
  -4  -3   3      528.15      525.20      9.46 o 
  -3  -3   3       22.33       24.78      1.25 o 
  -2  -3   3        2.19        2.57      0.89 o 
  -1  -3   3      795.37      739.39      5.95 o 
   0  -3   3     1172.83     1155.63      6.66 o 
   1  -3   3       86.97       86.25      1.88 o 
   2  -3   3        4.48        4.74      1.21 o 
   3  -3   3       16.38       10.82      1.23 o 
   4  -3   3      567.10      601.45      5.92 o 
   5  -3   3       59.78       55.83      2.50 o 
   6  -3   3       39.18       41.78      2.62 o 
   7  -3   3        3.26        2.67      1.78 o 
   8  -3   3       14.22       13.14      3.56 o 
   9  -3   3        0.14        0.31      3.38 o 
  10  -3   3        0.04        0.00      3.59 o 
 -10  -2   3        0.66        1.92      7.63 o 
  -9  -2   3        0.18        0.44      4.01 o 
  -8  -2   3       26.36       31.96      3.65 o 
  -7  -2   3       30.25       32.23      3.27 o 
  -6  -2   3       53.32       49.38      2.66 o 
  -5  -2   3       24.18       21.11      1.85 o 
  -4  -2   3      889.87      971.31      9.08 o 
  -3  -2   3     1771.51     1813.90     18.80 o 
  -2  -2   3        1.16        0.24      0.69 o 
  -1  -2   3       53.04       58.48      1.63 o 
   0  -2   3     1107.67     1122.13      5.39 o 
   1  -2   3     1274.15     1235.95      5.52 o 
   2  -2   3      653.52      670.82      5.64 o 
   3  -2   3       88.61       81.24      2.10 o 
   4  -2   3     2238.40     2261.66     19.22 o 
   5  -2   3        5.62        5.16      0.98 o 
   6  -2   3       27.32       22.95      1.49 o 
   7  -2   3       13.13        9.40      1.99 o 
   8  -2   3       50.65       45.49      4.69 o 
   9  -2   3        8.21       12.82      4.24 o 
  10  -2   3        7.06        4.71      5.50 o 
 -10  -1   3        1.08        0.00      4.20 o 
  -9  -1   3       12.08       11.93      3.21 o 
  -8  -1   3       53.75       61.17      7.64 o 
  -7  -1   3      203.56      205.09      6.38 o 
  -6  -1   3       66.25       57.67      3.46 o 
  -5  -1   3      231.70      255.79      4.65 o 
  -4  -1   3      213.84      221.14      3.22 o 
  -3  -1   3     2144.38     2056.04     10.99 o 
  -2  -1   3       53.85       50.64      1.45 o 
  -1  -1   3      400.54      407.40      4.39 o 
   0  -1   3      228.12      208.36      2.10 o 
   1  -1   3      468.72      501.05      3.11 o 
   2  -1   3       75.40       73.02      1.68 o 
   3  -1   3      756.45      787.45      6.84 o 
   4  -1   3     1366.87     1317.46     13.01 o 
   5  -1   3      239.60      228.25      3.90 o 
   6  -1   3       44.47       31.22      3.28 o 
   7  -1   3       34.35       28.69      3.78 o 
   8  -1   3        2.27        0.00      4.16 o 
   9  -1   3        0.89        0.94      3.37 o 
 -10   0   3        1.25        0.00      4.20 o 
  -9   0   3        0.09        0.00      2.84 o 
  -8   0   3       32.28       27.72      3.38 o 
  -7   0   3      158.07      154.40      6.32 o 
  -6   0   3      202.62      207.41      9.35 o 
  -5   0   3       10.70       13.32      1.69 o 
  -4   0   3       64.92       67.82      1.80 o 
  -3   0   3      357.78      377.92      3.15 o 
  -2   0   3      166.39      159.10      2.24 o 
  -1   0   3      865.99      841.75      4.82 o 
   0   0   3       27.70       25.25      0.76 o 
   1   0   3     9202.79     9099.47     24.37 o 
   2   0   3       24.08       29.27      1.29 o 
   3   0   3      619.04      620.84     11.03 o 
   4   0   3      350.14      344.96     14.26 o 
   5   0   3       68.40       73.55      4.42 o 
   6   0   3        0.03        0.17      1.28 o 
   7   0   3       46.44       33.96      5.04 o 
   8   0   3       23.37       27.44      7.87 o 
   9   0   3        2.88        8.69      4.01 o 
 -10   1   3        3.13        3.40      3.25 o 
  -9   1   3       81.46       85.67      5.27 o 
  -8   1   3      443.30      440.31     10.15 o 
  -7   1   3      102.36      103.87      3.00 o 
  -6   1   3        9.94       11.68      1.31 o 
  -5   1   3      125.88      108.85      2.39 o 
  -4   1   3       45.50       46.80      1.30 o 
  -3   1   3       89.92       94.73      1.93 o 
  -2   1   3     1152.02     1047.90      5.66 o 
  -1   1   3     1398.73     1332.33      7.62 o 
   0   1   3        7.63        7.20      0.53 o 
   1   1   3     1268.90     1257.96      9.94 o 
   2   1   3      510.00      517.50      9.20 o 
   3   1   3        0.48        0.99      1.93 o 
   4   1   3       42.10       38.71      3.70 o 
   5   1   3        1.75        4.65      1.84 o 
   6   1   3        0.66        0.00      3.11 o 
   7   1   3        0.00        0.00      4.21 o 
   8   1   3       16.16       17.40      3.35 o 
   9   1   3        5.89        8.22      5.83 o 
 -11   2   3        0.43        0.61      8.83 o 
 -10   2   3        2.70        2.89      3.08 o 
  -9   2   3      255.89      248.82      8.21 o 
  -8   2   3       34.73       30.86      2.18 o 
  -7   2   3        9.18        7.39      1.32 o 
  -6   2   3      439.34      446.32      6.74 o 
  -5   2   3      156.07      148.24      3.68 o 
  -4   2   3      500.14      518.56      5.67 o 
  -3   2   3     2077.06     2066.12     10.91 o 
  -2   2   3     3387.45     3249.69     14.98 o 
  -1   2   3      721.55      721.49      4.45 o 
   0   2   3      162.10      168.04      2.49 o 
   1   2   3      227.17      244.67      3.03 o 
   2   2   3      881.26      919.65     13.72 o 
   3   2   3       22.22       23.88      1.70 o 
   4   2   3       19.35       20.24      2.79 o 
   5   2   3      193.76      186.81      6.27 o 
   6   2   3       79.96      100.70      5.17 o 
   7   2   3       30.86       39.72      4.02 o 
   8   2   3        5.46        4.29      3.67 o 
 -11   3   3       10.44       13.76      6.21 o 
 -10   3   3        5.92        4.42      3.08 o 
  -9   3   3       15.22       18.31      2.74 o 
  -8   3   3      300.93      313.33      5.76 o 
  -7   3   3      103.69      108.16      3.48 o 
  -6   3   3      100.05       99.16      3.27 o 
  -5   3   3      506.66      548.09      6.05 o 
  -4   3   3        5.05        8.33      1.15 o 
  -3   3   3     1381.91     1477.85     11.51 o 
  -2   3   3        6.68        5.44      0.65 o 
  -1   3   3      119.64      117.48      1.79 o 
   0   3   3      483.24      517.96      4.72 o 
   1   3   3       86.50       82.82      2.20 o 
   2   3   3       60.85       69.82      2.20 o 
   3   3   3        9.93       10.18      1.13 o 
   4   3   3       75.75       67.44      3.86 o 
   5   3   3        5.65        4.42      2.73 o 
   6   3   3        1.20        5.59      2.93 o 
   7   3   3        1.60        0.32      2.73 o 
   8   3   3        1.95        4.98      5.31 o 
 -11   4   3       26.02       15.87      5.71 o 
 -10   4   3       48.86       51.66      4.77 o 
  -9   4   3       63.32       64.02      3.51 o 
  -8   4   3       88.51       92.28      3.60 o 
  -7   4   3       52.33       57.88      2.63 o 
  -6   4   3        2.77        3.25      1.39 o 
  -5   4   3      884.42      889.19     12.53 o 
  -4   4   3      952.88     1032.10     15.02 o 
  -3   4   3       23.25       26.33      1.63 o 
  -2   4   3       43.90       59.34      2.00 o 
  -1   4   3      198.35      183.36      3.35 o 
   0   4   3       47.81       46.33      1.46 o 
   1   4   3      508.34      530.02      6.64 o 
   2   4   3        0.38        0.00      1.28 o 
   3   4   3       43.28       37.97      2.31 o 
   4   4   3       22.91       27.77      3.28 o 
   5   4   3        4.55        4.27      2.90 o 
   6   4   3        3.53        2.42      2.75 o 
   7   4   3        0.89        2.75      3.17 o 
 -11   5   3       59.55       65.11      6.49 o 
 -10   5   3       66.95       75.76      5.48 o 
  -9   5   3       67.77       68.86      3.65 o 
  -8   5   3        1.55        0.45      1.77 o 
  -7   5   3       60.96       70.07      3.53 o 
  -6   5   3       64.69       61.73      3.09 o 
  -5   5   3      281.19      274.66      4.88 o 
  -4   5   3       10.93        9.80      1.04 o 
  -3   5   3     1340.86     1451.31     11.15 o 
  -2   5   3       70.46       80.81      2.22 o 
  -1   5   3     1049.07     1076.35      9.21 o 
   0   5   3       90.59       99.82      2.37 o 
   1   5   3       20.44       22.21      1.59 o 
   2   5   3       72.40       74.89      3.16 o 
   3   5   3       71.99       67.01      3.17 o 
   4   5   3       37.53       38.37      3.64 o 
   5   5   3       28.69       28.95      3.59 o 
   6   5   3       13.83       11.88      3.21 o 
 -11   6   3       10.90        9.37      5.13 o 
 -10   6   3       25.18       19.47      3.88 o 
  -9   6   3      142.96      146.62      6.19 o 
  -8   6   3        3.22        5.16      2.20 o 
  -7   6   3      157.59      156.23      5.22 o 
  -6   6   3       34.55       34.94      2.18 o 
  -5   6   3        6.36        7.17      0.85 o 
  -4   6   3        7.72        9.39      1.05 o 
  -3   6   3      742.93      743.34      7.21 o 
  -2   6   3       73.50       61.47      1.73 o 
  -1   6   3        0.54        0.00      1.11 o 
   0   6   3      130.54      138.56      3.21 o 
   1   6   3      395.61      401.95      6.89 o 
   2   6   3        3.12        3.01      1.84 o 
   3   6   3        5.97        6.19      2.22 o 
   4   6   3        2.68        6.92      2.74 o 
   5   6   3        0.01        0.00      3.04 o 
   6   6   3        0.78        4.19      4.52 o 
 -11   7   3        0.20        4.91      5.41 o 
 -10   7   3       30.60       31.00      3.35 o 
  -9   7   3        7.09       10.10      2.74 o 
  -8   7   3        1.59        3.63      2.26 o 
  -7   7   3      210.06      212.91      6.99 o 
  -6   7   3       25.82       22.82      2.61 o 
  -5   7   3      145.11      134.87      3.77 o 
  -4   7   3      703.93      690.50      8.11 o 
  -3   7   3      255.75      250.10      4.74 o 
  -2   7   3      160.97      159.09      4.26 o 
  -1   7   3      355.79      360.68      7.26 o 
   0   7   3        0.05        0.00      2.41 o 
   1   7   3      227.93      243.33      6.20 o 
   2   7   3        5.42        4.55      1.97 o 
   3   7   3        2.77        0.77      3.18 o 
   4   7   3        1.71        3.17      3.59 o 
   5   7   3        4.67        7.67      9.86 o 
 -11   8   3       15.49       17.45      4.91 o 
 -10   8   3      118.41      130.88      5.44 o 
  -9   8   3       79.23       65.66      4.31 o 
  -8   8   3        7.13       13.69      2.96 o 
  -7   8   3      177.48      178.54      6.55 o 
  -6   8   3      182.33      168.67      6.28 o 
  -5   8   3        1.78        0.36      1.33 o 
  -4   8   3       11.54       13.50      2.27 o 
  -3   8   3      107.58      108.62      3.93 o 
  -2   8   3      149.35      141.22      4.85 o 
  -1   8   3      253.95      238.47     10.52 o 
   0   8   3        8.97       10.13      2.42 o 
   1   8   3       29.10       34.89      3.25 o 
   2   8   3        0.00        1.96      3.72 o 
   3   8   3        0.00        0.00      3.78 o 
   4   8   3        0.04        7.75      4.58 o 
 -11   9   3        8.77        4.42      4.76 o 
 -10   9   3        0.38        2.01      3.72 o 
  -9   9   3        0.60        1.80      3.06 o 
  -8   9   3       11.26       17.67      3.86 o 
  -7   9   3      101.82      101.17      5.72 o 
  -6   9   3       86.68       84.33      5.16 o 
  -5   9   3        4.04        6.87      3.07 o 
  -4   9   3      179.81      185.94     11.24 o 
  -3   9   3      105.99       96.42      5.48 o 
  -2   9   3       59.39       48.11      5.80 o 
  -1   9   3        0.57        1.11      2.18 o 
   0   9   3       23.47       22.71      2.90 o 
   1   9   3        0.01        0.00      2.42 o 
   2   9   3       20.82       25.43      4.92 o 
   3   9   3        5.04        2.47      4.19 o 
 -10  10   3        0.78        4.70      4.36 o 
  -9  10   3        1.03        0.00      3.85 o 
  -8  10   3        2.53        3.93      3.22 o 
  -7  10   3        0.01        0.87      2.96 o 
  -6  10   3       52.79       57.63      7.39 o 
  -5  10   3        4.95        4.84      3.44 o 
  -4  10   3       33.48       34.50      3.71 o 
  -3  10   3        0.15        0.00      3.22 o 
  -2  10   3       34.51       39.61      4.11 o 
  -1  10   3        1.66        2.10      2.87 o 
   0  10   3       20.51       19.79      3.69 o 
   1  10   3       45.14       51.52      8.05 o 
   2  10   3        1.50        0.72     10.52 o 
 -10  11   3       28.84       36.57      6.16 o 
  -9  11   3        0.72        2.86      3.66 o 
  -8  11   3       30.75       43.87      4.57 o 
  -7  11   3        0.24        0.27      3.49 o 
  -6  11   3        8.88       11.56      3.82 o 
  -5  11   3        7.86        5.85      3.94 o 
  -4  11   3       40.35       43.25      5.69 o 
  -3  11   3        0.37        2.20      3.35 o 
  -2  11   3        2.75        1.31      3.04 o 
  -1  11   3        0.00        0.00      3.21 o 
   0  11   3        6.30        6.80      4.15 o 
  -8  12   3       23.21       33.02      4.30 o 
  -7  12   3       16.70       12.78      3.54 o 
  -6  12   3       11.82        9.22      3.98 o 
  -5  12   3       40.47       51.76      5.48 o 
  -4  12   3        8.74       12.92      3.69 o 
  -3  12   3       20.72       23.54      4.02 o 
  -2  12   3        1.23        2.24      3.82 o 
   1 -13   4        1.07        0.00      4.01 o 
   2 -13   4        5.21        6.56      3.59 o 
   3 -13   4        5.85       11.15      3.52 o 
   4 -13   4        0.59        0.00      3.50 o 
   5 -13   4       24.04       11.76      4.59 o 
   6 -13   4        0.00        2.63      3.97 o 
   7 -13   4       31.40       40.90      5.95 o 
  -1 -12   4       50.43       68.82      6.33 o 
   0 -12   4        2.33        0.00      3.55 o 
   1 -12   4        5.77        3.66      3.16 o 
   2 -12   4       28.13       27.52      3.66 o 
   3 -12   4        0.06        3.13      2.93 o 
   4 -12   4        0.32        0.71      2.84 o 
   5 -12   4        0.01        1.39      2.81 o 
   6 -12   4        0.25        0.00      2.91 o 
   7 -12   4        2.00        0.33      3.08 o 
   8 -12   4        6.16        3.76      3.50 o 
  -3 -11   4        6.97        9.93      3.78 o 
  -2 -11   4       32.85       42.88      6.22 o 
  -1 -11   4       45.34       47.24      3.96 o 
   0 -11   4        6.97        3.07      2.44 o 
   1 -11   4       12.11       11.73      2.45 o 
   2 -11   4       17.43       17.87      3.11 o 
   3 -11   4       89.98       85.59      5.03 o 
   4 -11   4       37.01       38.16      3.66 o 
   5 -11   4        0.01        0.00      2.82 o 
   6 -11   4       30.15       30.26      3.30 o 
   7 -11   4       14.03       14.89      2.87 o 
   8 -11   4        0.11        1.93      2.78 o 
   9 -11   4       42.78       48.27      4.13 o 
  -4 -10   4        1.49        1.33      3.76 o 
  -3 -10   4        7.18        9.21      3.60 o 
  -2 -10   4       44.60       42.00      4.42 o 
  -1 -10   4        2.71        2.93      2.18 o 
   0 -10   4       66.57       73.57      3.81 o 
   1 -10   4       91.64       89.68      4.27 o 
   2 -10   4      288.61      244.26      6.42 o 
   3 -10   4       23.91       22.48      2.44 o 
   4 -10   4        1.32        3.08      2.36 o 
   5 -10   4       24.97       19.41      2.84 o 
   6 -10   4       49.93       52.54      3.52 o 
   7 -10   4       14.61       15.82      2.71 o 
   8 -10   4        9.06       13.18      3.00 o 
   9 -10   4        2.86        1.47      3.12 o 
  -5  -9   4       27.60       40.09      5.88 o 
  -4  -9   4       10.59       12.38      3.95 o 
  -3  -9   4       13.58       12.08      3.20 o 
  -2  -9   4       77.53       76.96      4.02 o 
  -1  -9   4      105.81      107.59      4.23 o 
   0  -9   4      264.31      248.66      5.23 o 
   1  -9   4        2.46        0.20      1.48 o 
   2  -9   4       20.40       19.32      2.23 o 
   3  -9   4       17.45       17.56      2.70 o 
   4  -9   4        6.24        8.38      1.86 o 
   5  -9   4       48.80       43.93      2.85 o 
   6  -9   4      120.84      115.43      4.59 o 
   7  -9   4        7.93       11.05      2.32 o 
   8  -9   4       20.56       19.85      3.53 o 
   9  -9   4        0.20        0.23      2.98 o 
  10  -9   4        3.00        2.27      3.81 o 
  -6  -8   4        0.07        2.02      5.41 o 
  -5  -8   4        0.31        0.00      4.11 o 
  -4  -8   4       22.51       24.93      4.36 o 
  -3  -8   4        0.88        0.58      2.22 o 
  -2  -8   4       31.53       28.08      2.96 o 
  -1  -8   4       34.30       32.08      2.46 o 
   0  -8   4      119.73      127.90      3.29 o 
   1  -8   4       78.66       79.40      2.84 o 
   2  -8   4       82.95       84.04      2.70 o 
   3  -8   4      162.62      161.05      4.63 o 
   4  -8   4        1.97        1.47      1.77 o 
   5  -8   4       43.13       36.72      2.53 o 
   6  -8   4       25.39       26.18      2.27 o 
   7  -8   4       63.13       70.62      3.87 o 
   8  -8   4       24.93       29.43      3.74 o 
   9  -8   4        9.99        6.93      3.26 o 
  10  -8   4        0.02        0.00      4.25 o 
  -7  -7   4        9.26       12.11      8.45 o 
  -6  -7   4       14.24       12.48      5.41 o 
  -5  -7   4        8.70        5.71      3.80 o 
  -4  -7   4       56.63       54.67      5.45 o 
  -3  -7   4      656.51      609.28     11.14 o 
  -2  -7   4      636.74      656.51      9.35 o 
  -1  -7   4       48.20       40.28      2.69 o 
   0  -7   4        1.52        2.43      1.38 o 
   1  -7   4       82.29       72.91      2.57 o 
   2  -7   4       45.41       50.26      2.77 o 
   3  -7   4      114.27      122.64      3.56 o 
   4  -7   4      131.67      132.24      5.17 o 
   5  -7   4       37.17       38.16      2.44 o 
   6  -7   4        3.66        0.93      2.23 o 
   7  -7   4       38.57       41.44      3.35 o 
   8  -7   4       76.46       73.68      4.10 o 
   9  -7   4        2.47        1.17      3.36 o 
  10  -7   4        2.64        0.00      4.72 o 
  -7  -6   4        0.03        6.37      4.14 o 
  -6  -6   4        0.95        0.52      4.02 o 
  -5  -6   4      148.24      133.86     10.99 o 
  -4  -6   4        0.31        0.00      1.28 o 
  -3  -6   4      702.32      698.06     10.86 o 
  -2  -6   4      393.26      389.18      6.64 o 
  -1  -6   4        9.39        6.08      1.93 o 
   0  -6   4      305.78      309.23      5.91 o 
   1  -6   4      412.38      391.47      5.57 o 
   2  -6   4      255.39      224.55      3.79 o 
   3  -6   4      221.93      256.98      5.19 o 
   4  -6   4      105.34       97.52      3.21 o 
   5  -6   4      117.87      122.23      4.19 o 
   6  -6   4        3.56        1.77      2.15 o 
   7  -6   4       14.35       16.77      2.79 o 
   8  -6   4       41.14       32.78      3.13 o 
   9  -6   4        0.34        1.87      3.38 o 
  10  -6   4        7.92        6.50      3.70 o 
  -8  -5   4        5.66        8.05      4.12 o 
  -7  -5   4       11.12       12.19      3.41 o 
  -6  -5   4      281.97      236.36      8.41 o 
  -5  -5   4        6.16        5.21      3.55 o 
  -4  -5   4       33.46       32.19      2.05 o 
  -3  -5   4        2.93        4.03      1.30 o 
  -2  -5   4       32.82       28.28      2.82 o 
  -1  -5   4       44.92       38.56      3.07 o 
   0  -5   4      200.93      201.45      4.04 o 
   1  -5   4      384.27      419.64      6.75 o 
   2  -5   4      289.08      276.12      5.79 o 
   3  -5   4      151.07      140.12      3.54 o 
   4  -5   4       88.28       92.86      3.06 o 
   5  -5   4       29.49       23.41      2.40 o 
   6  -5   4       30.19       32.82      2.76 o 
   7  -5   4       75.98       78.66      3.89 o 
   8  -5   4        3.63        6.92      3.54 o 
   9  -5   4        0.28        0.00      3.62 o 
  10  -5   4        7.83        5.98      4.05 o 
  -9  -4   4       33.88       28.43      6.49 o 
  -8  -4   4       71.84       65.85      5.20 o 
  -7  -4   4        7.32        7.68      3.13 o 
  -6  -4   4      353.22      379.16      9.96 o 
  -5  -4   4      402.70      398.58      7.55 o 
  -4  -4   4      323.98      310.47      4.43 o 
  -3  -4   4       47.21       47.06      3.82 o 
  -2  -4   4     1558.07     1517.28     15.04 o 
  -1  -4   4     1232.66     1247.19     12.58 o 
   0  -4   4      728.33      768.72      8.41 o 
   1  -4   4      443.82      468.11      4.46 o 
   2  -4   4      873.47      868.85      6.12 o 
   3  -4   4      499.12      435.86      6.74 o 
   4  -4   4       32.47       30.46      1.81 o 
   5  -4   4       35.14       33.97      2.01 o 
   6  -4   4       13.67        9.96      2.09 o 
   7  -4   4       17.44       16.14      2.62 o 
   8  -4   4       15.41       15.15      3.80 o 
   9  -4   4        3.57        5.80      3.65 o 
  10  -4   4        3.95        5.29      3.76 o 
  -9  -3   4        7.94        6.90      3.70 o 
  -8  -3   4        9.94        9.33      2.87 o 
  -7  -3   4       70.91       71.45      5.46 o 
  -6  -3   4      107.82      119.18      5.54 o 
  -5  -3   4       78.19       67.61      3.17 o 
  -4  -3   4        2.72        4.18      1.88 o 
  -3  -3   4      669.36      754.94     10.20 o 
  -2  -3   4       23.58       14.88      1.85 o 
  -1  -3   4     1672.41     1688.23      9.51 o 
   0  -3   4      291.46      281.70      3.21 o 
   1  -3   4       82.42       84.54      1.80 o 
   2  -3   4     2211.01     2195.89     15.54 o 
   3  -3   4      365.74      338.03      3.75 o 
   4  -3   4      371.53      389.00      5.84 o 
   5  -3   4       23.17       25.23      2.05 o 
   6  -3   4        8.00       11.10      1.86 o 
   7  -3   4       61.37       59.89      5.08 o 
   8  -3   4       28.83       24.11      4.12 o 
   9  -3   4        3.17        4.85      3.66 o 
  10  -3   4        4.33        8.40      5.80 o 
 -10  -2   4       21.95       23.72      6.89 o 
  -9  -2   4        2.26        2.72      3.07 o 
  -8  -2   4        0.84        2.53      2.65 o 
  -7  -2   4       54.18       42.36      4.36 o 
  -6  -2   4        3.43        1.69      2.18 o 
  -5  -2   4       55.85       58.63      3.51 o 
  -4  -2   4       60.26       90.88      2.87 o 
  -3  -2   4     2116.83     2386.39     21.29 o 
  -2  -2   4      157.72      164.75      2.52 o 
  -1  -2   4     1265.15     1209.46      9.82 o 
   0  -2   4       79.67       73.06      1.84 o 
   1  -2   4       11.36        8.88      0.63 o 
   2  -2   4     1829.47     1868.41     10.70 o 
   3  -2   4      709.71      731.43      6.31 o 
   4  -2   4     2054.77     1997.64     15.74 o 
   5  -2   4      276.71      284.28      6.07 o 
   6  -2   4      190.48      191.04      7.04 o 
   7  -2   4        4.25        2.69      3.21 o 
   8  -2   4        5.70        1.89      4.02 o 
   9  -2   4        0.05        0.00      4.16 o 
 -10  -1   4        1.14        1.59      5.59 o 
  -9  -1   4       45.05       43.27      4.16 o 
  -8  -1   4       20.44       19.88      2.98 o 
  -7  -1   4       14.54       10.02      2.53 o 
  -6  -1   4       15.18       15.64      2.26 o 
  -5  -1   4     1296.62     1305.20     12.34 o 
  -4  -1   4     4923.77     5214.43     27.05 o 
  -3  -1   4        2.62        4.82      0.73 o 
  -2  -1   4     1280.12     1331.51      8.51 o 
  -1  -1   4     6990.24     6833.38     26.43 o 
   0  -1   4      346.20      321.51      3.17 o 
   1  -1   4      127.52      150.60      2.89 o 
   2  -1   4      477.85      515.08      6.27 o 
   3  -1   4     4896.77     4907.82     49.50 o 
   4  -1   4      100.08      100.06      2.52 o 
   5  -1   4      170.51      147.34      7.63 o 
   6  -1   4      117.28      123.72      7.31 o 
   7  -1   4       32.84       24.93      4.58 o 
   8  -1   4        0.36        1.77      4.12 o 
   9  -1   4        7.03        8.45      3.78 o 
 -10   0   4        1.59        0.81      4.13 o 
  -9   0   4       25.05       27.86      5.20 o 
  -8   0   4      124.43      125.06      6.81 o 
  -7   0   4       35.34       44.90      3.50 o 
  -6   0   4        7.27        5.78      1.93 o 
  -5   0   4      218.99      238.56      3.63 o 
  -4   0   4      423.31      458.52      4.82 o 
  -3   0   4       29.98       31.41      0.94 o 
  -2   0   4     7238.06     7031.60     16.21 o 
  -1   0   4     1660.61     1728.81      5.97 o 
   0   0   4      538.26      501.21      3.69 o 
   1   0   4       66.21       60.89      1.19 o 
   2   0   4      255.56      259.24      3.94 o 
   3   0   4     1320.78     1370.66     21.56 o 
   4   0   4        1.29        2.02      2.20 o 
   5   0   4      187.50      203.60      9.09 o 
   6   0   4       39.83       44.62      3.88 o 
   7   0   4       16.92       17.38      3.85 o 
   8   0   4       20.03       22.41      4.14 o 
   9   0   4        0.22        0.00      5.34 o 
 -11   1   4        2.19        0.00      8.65 o 
 -10   1   4      144.04      151.35      8.64 o 
  -9   1   4      272.62      299.68      9.06 o 
  -8   1   4      569.00      590.10     11.70 o 
  -7   1   4      111.46      115.97      4.66 o 
  -6   1   4      537.40      539.16      5.69 o 
  -5   1   4       42.12       46.19      1.40 o 
  -4   1   4      152.33      140.63      2.66 o 
  -3   1   4      119.27      105.08      2.10 o 
  -2   1   4     2941.03     2948.70     14.44 o 
  -1   1   4     1204.36     1203.05      8.24 o 
   0   1   4      870.86      873.28      5.25 o 
   1   1   4      596.00      647.87      4.91 o 
   2   1   4     2235.09     2339.18     15.59 o 
   3   1   4      140.77      143.19      5.16 o 
   4   1   4       97.63       81.52      4.17 o 
   5   1   4        0.07        0.27      2.83 o 
   6   1   4        0.98        0.23      2.71 o 
   7   1   4       32.09       32.21      5.32 o 
   8   1   4       19.87       21.70      4.06 o 
 -11   2   4        6.79        0.00      6.09 o 
 -10   2   4       23.91       33.37      4.98 o 
  -9   2   4        7.25        4.42      2.69 o 
  -8   2   4       91.73       91.84      3.88 o 
  -7   2   4       33.08       34.28      1.97 o 
  -6   2   4      225.98      226.92      4.69 o 
  -5   2   4      452.02      434.97      5.13 o 
  -4   2   4       26.43       18.66      1.20 o 
  -3   2   4      939.48      931.68      7.24 o 
  -2   2   4     1682.80     1753.19     10.44 o 
  -1   2   4        2.17        1.84      0.51 o 
   0   2   4      313.69      326.04      3.53 o 
   1   2   4      431.76      407.31      4.35 o 
   2   2   4      164.14      157.74      3.40 o 
   3   2   4       34.22       38.11      3.05 o 
   4   2   4        7.42        6.16      2.54 o 
   5   2   4        0.93        4.67      2.78 o 
   6   2   4       40.27       32.40      3.71 o 
   7   2   4       22.21       18.87      3.65 o 
   8   2   4        5.39        4.39      3.72 o 
 -11   3   4        7.20       12.25      5.80 o 
 -10   3   4      169.00      161.89      8.62 o 
  -9   3   4       29.96       29.29      3.26 o 
  -8   3   4      198.78      187.90      4.57 o 
  -7   3   4        2.58        2.01      1.40 o 
  -6   3   4        0.13        0.20      1.25 o 
  -5   3   4      318.34      329.74      4.90 o 
  -4   3   4        8.79        8.33      1.42 o 
  -3   3   4     2673.43     3033.31     22.26 o 
  -2   3   4      178.41      187.26      2.55 o 
  -1   3   4     1031.76     1054.21      6.66 o 
   0   3   4       16.84       18.43      1.33 o 
   1   3   4       22.07       22.05      1.51 o 
   2   3   4        0.02        0.34      0.84 o 
   3   3   4       60.07       71.36      3.08 o 
   4   3   4       23.59       23.93      3.26 o 
   5   3   4        5.29        5.33      2.93 o 
   6   3   4       35.33       33.62      3.96 o 
   7   3   4        4.06        3.62      2.77 o 
 -11   4   4       36.95       25.49      8.17 o 
 -10   4   4      138.14      139.64      7.05 o 
  -9   4   4      130.73      132.31      4.75 o 
  -8   4   4       54.92       58.62      2.98 o 
  -7   4   4       43.54       44.69      2.64 o 
  -6   4   4      228.17      198.79      5.15 o 
  -5   4   4      113.90      110.97      3.73 o 
  -4   4   4      151.75      173.49      4.35 o 
  -3   4   4      899.85      979.51     10.78 o 
  -2   4   4     2488.84     2625.93     13.46 o 
  -1   4   4      252.44      247.19      3.52 o 
   0   4   4       16.46       16.67      1.14 o 
   1   4   4        6.19        7.24      1.44 o 
   2   4   4      393.98      409.29      5.79 o 
   3   4   4       54.98       39.28      2.89 o 
   4   4   4       13.76       14.90      3.01 o 
   5   4   4        1.94        0.00      2.73 o 
   6   4   4        0.02        1.29      3.02 o 
   7   4   4        2.79        6.54      4.68 o 
 -11   5   4        7.76        0.00      4.79 o 
 -10   5   4       60.84       62.90      6.55 o 
  -9   5   4       27.33       30.09      2.70 o 
  -8   5   4      183.76      180.24      5.86 o 
  -7   5   4        8.41       10.37      2.04 o 
  -6   5   4       80.02       86.44      3.42 o 
  -5   5   4       21.73       28.52      2.04 o 
  -4   5   4      135.56      152.02      3.57 o 
  -3   5   4      273.44      258.41      6.88 o 
  -2   5   4      690.66      684.02      9.46 o 
  -1   5   4        0.00        0.15      1.30 o 
   0   5   4        5.71        6.90      1.12 o 
   1   5   4       38.61       37.00      2.16 o 
   2   5   4       17.92       16.25      2.12 o 
   3   5   4       42.27       55.50      3.92 o 
   4   5   4        1.33        0.00      3.03 o 
   5   5   4        1.61        0.00      2.96 o 
   6   5   4       10.22       11.92      3.38 o 
 -11   6   4       27.66       32.35      5.36 o 
 -10   6   4        0.79        1.99      2.89 o 
  -9   6   4       61.68       53.06      3.40 o 
  -8   6   4       78.30       76.82      4.16 o 
  -7   6   4      211.25      216.33      7.09 o 
  -6   6   4        3.06        0.74      2.11 o 
  -5   6   4       81.39       82.86      2.38 o 
  -4   6   4        8.29        7.05      1.19 o 
  -3   6   4       26.04       29.96      1.99 o 
  -2   6   4       14.34       14.99      1.50 o 
  -1   6   4      113.11      114.47      3.24 o 
   0   6   4       98.41      102.81      3.09 o 
   1   6   4      112.27      124.91      4.13 o 
   2   6   4        5.33        3.82      1.78 o 
   3   6   4        9.14        5.49      2.82 o 
   4   6   4        0.14        0.00      2.83 o 
   5   6   4        1.39        4.44      3.25 o 
 -11   7   4        0.75        1.25      5.87 o 
 -10   7   4        0.58        0.00      3.14 o 
  -9   7   4       73.27       64.57      4.34 o 
  -8   7   4       20.88       24.07      2.96 o 
  -7   7   4        0.65        0.15      2.37 o 
  -6   7   4       28.74       30.37      3.00 o 
  -5   7   4       70.47       72.62      2.40 o 
  -4   7   4       16.50       15.19      1.60 o 
  -3   7   4      222.73      225.11      4.43 o 
  -2   7   4        2.87        4.01      1.44 o 
  -1   7   4      874.88      887.31      8.97 o 
   0   7   4        0.03        0.00      2.44 o 
   1   7   4      130.85      135.56      5.86 o 
   2   7   4        0.03        2.38      3.30 o 
   3   7   4       26.67       20.37      3.73 o 
   4   7   4        1.85        3.07      3.60 o 
 -11   8   4        0.09        6.90      5.42 o 
 -10   8   4       14.25       21.07      3.54 o 
  -9   8   4       19.67       23.36      3.13 o 
  -8   8   4      102.22       98.27      5.56 o 
  -7   8   4       34.53       30.85      4.34 o 
  -6   8   4       13.60       13.77      2.07 o 
  -5   8   4        0.05        0.63      1.69 o 
  -4   8   4      475.79      484.35     17.31 o 
  -3   8   4      618.94      593.31      9.11 o 
  -2   8   4       11.81        9.82      2.59 o 
  -1   8   4        3.68        2.05      2.52 o 
   0   8   4      194.46      185.14      6.17 o 
   1   8   4        2.75        2.41      3.64 o 
   2   8   4        1.89        5.60      3.80 o 
   3   8   4        0.46        2.07      4.75 o 
 -11   9   4        0.93        0.00      5.61 o 
 -10   9   4       15.57       20.42      5.41 o 
  -9   9   4        0.50        0.00      3.93 o 
  -8   9   4       33.49       24.61      4.17 o 
  -7   9   4       14.46       23.16      3.44 o 
  -6   9   4       41.23       38.87      4.17 o 
  -5   9   4       67.89       76.58      5.74 o 
  -4   9   4      342.44      349.44     11.18 o 
  -3   9   4        4.47        7.01      2.99 o 
  -2   9   4       82.28       97.61      7.01 o 
  -1   9   4       16.16       19.98      3.36 o 
   0   9   4        0.73        3.01      2.42 o 
   1   9   4        2.40        1.69      3.95 o 
   2   9   4       29.73       39.42      5.42 o 
 -10  10   4        0.09        0.00      4.24 o 
  -9  10   4       65.11       61.52      5.35 o 
  -8  10   4        6.58        3.01      3.24 o 
  -7  10   4       27.71       29.34      3.95 o 
  -6  10   4        0.13        0.63      2.98 o 
  -5  10   4       83.18      101.49     11.03 o 
  -4  10   4        0.18        1.17      3.09 o 
  -3  10   4       16.24       26.50      3.70 o 
  -2  10   4        0.63        0.71      3.26 o 
  -1  10   4        9.63        5.38      3.04 o 
   0  10   4        0.91        0.00      4.62 o 
   1  10   4        5.74        7.93      6.04 o 
  -9  11   4        2.90        0.41      3.99 o 
  -8  11   4        0.26        0.00      3.69 o 
  -7  11   4        1.01        3.30      3.44 o 
  -6  11   4        0.02        0.00      3.83 o 
  -5  11   4       70.04       66.66      6.03 o 
  -4  11   4       18.79       22.85      3.71 o 
  -3  11   4        1.76        3.23      3.37 o 
  -2  11   4        9.24        7.56      3.62 o 
  -1  11   4        1.65        0.00      4.70 o 
  -8  12   4       18.53       21.45      6.37 o 
  -7  12   4        0.46        0.00      3.79 o 
  -6  12   4       16.11       27.05      5.00 o 
  -5  12   4        5.05        8.03      4.35 o 
  -4  12   4        4.63        3.14      3.78 o 
  -3  12   4       16.04       20.85      4.43 o 
   1 -13   5        1.27        1.87      3.56 o 
   2 -13   5        0.00        1.46      3.42 o 
   3 -13   5        2.46        4.66      3.33 o 
   4 -13   5       27.85       23.00      4.25 o 
   5 -13   5        2.22        7.09      3.63 o 
   6 -13   5        0.76        1.21      3.90 o 
   7 -13   5        7.64        4.64      7.22 o 
  -1 -12   5        1.06        4.70      4.65 o 
   0 -12   5        2.06        0.51      3.07 o 
   1 -12   5        0.09        0.15      2.71 o 
   2 -12   5       12.14       16.99      3.33 o 
   3 -12   5       49.46       41.40      4.10 o 
   4 -12   5        2.66        1.20      2.67 o 
   5 -12   5       17.41       21.99      3.73 o 
   6 -12   5        0.08        0.00      2.86 o 
   7 -12   5        1.46        1.45      3.18 o 
   8 -12   5        9.55        7.69      4.21 o 
  -3 -11   5        1.01        0.41      4.15 o 
  -2 -11   5        8.92       13.67      3.69 o 
  -1 -11   5        0.03        0.15      2.43 o 
   0 -11   5       14.69       15.47      2.42 o 
   1 -11   5        1.92        4.17      2.58 o 
   2 -11   5       72.80       79.82      5.06 o 
   3 -11   5       76.38       66.35      4.45 o 
   4 -11   5        1.14        3.44      3.17 o 
   5 -11   5       21.67       26.90      5.42 o 
   6 -11   5        4.58        4.24      3.86 o 
   7 -11   5        5.02        5.17      3.50 o 
   8 -11   5        0.07        1.74      3.46 o 
   9 -11   5       30.35       25.37      4.85 o 
  -4 -10   5        8.27        6.09      3.69 o 
  -3 -10   5       16.12       18.35      3.71 o 
  -2 -10   5        1.05        0.00      3.08 o 
  -1 -10   5       38.75       50.77      3.24 o 
   0 -10   5       23.25       15.67      2.39 o 
   1 -10   5       98.98       87.03      3.99 o 
   2 -10   5       28.73       23.41      3.72 o 
   3 -10   5       39.80       45.05      3.40 o 
   4 -10   5        2.78        1.92      2.33 o 
   5 -10   5        8.14        8.55      2.60 o 
   6 -10   5        3.21        2.21      2.29 o 
   7 -10   5        5.55        7.99      2.99 o 
   8 -10   5      103.30      113.25      5.70 o 
   9 -10   5        7.14       11.07      3.48 o 
  -5  -9   5        0.42        0.50      5.60 o 
  -4  -9   5        0.89        0.00      5.33 o 
  -3  -9   5       21.86       28.17      5.90 o 
  -2  -9   5        5.36        4.03      2.11 o 
  -1  -9   5      177.31      180.64      4.79 o 
   0  -9   5       23.79       16.40      1.83 o 
   1  -9   5        7.98        7.07      1.87 o 
   2  -9   5      139.46      126.40      4.31 o 
   3  -9   5      205.42      212.23      8.39 o 
   4  -9   5       46.09       45.12      3.21 o 
   5  -9   5        5.73        5.65      1.86 o 
   6  -9   5       16.10       15.50      2.42 o 
   7  -9   5        2.86        4.38      2.79 o 
   8  -9   5       11.67       11.97      3.09 o 
   9  -9   5      110.96      104.18      7.14 o 
  -6  -8   5       11.56        6.28      4.92 o 
  -5  -8   5       13.45        7.13      4.18 o 
  -4  -8   5       17.78       10.50      3.84 o 
  -3  -8   5       25.68       28.13      2.91 o 
  -2  -8   5      452.05      448.62     11.60 o 
  -1  -8   5        7.80        9.55      2.15 o 
   0  -8   5        3.94        2.22      1.73 o 
   1  -8   5        9.14       10.34      1.76 o 
   2  -8   5       19.99       18.34      1.85 o 
   3  -8   5      259.88      243.96      6.48 o 
   4  -8   5      318.70      322.96      6.25 o 
   5  -8   5       52.02       56.52      3.50 o 
   6  -8   5       30.36       31.19      2.36 o 
   7  -8   5        4.35        5.00      2.67 o 
   8  -8   5       70.16       66.96      5.00 o 
   9  -8   5       39.36       44.27      5.90 o 
  10  -8   5        8.35       10.97      6.19 o 
  -7  -7   5        6.08        9.98      4.64 o 
  -6  -7   5        3.97        3.47      4.25 o 
  -5  -7   5       49.37       51.71      5.71 o 
  -4  -7   5      300.68      296.06     10.66 o 
  -3  -7   5      337.81      309.24      7.14 o 
  -2  -7   5        0.00        1.14      2.11 o 
  -1  -7   5       59.99       53.22      3.84 o 
   0  -7   5      504.29      516.19      9.65 o 
   1  -7   5        4.65        5.46      1.51 o 
   2  -7   5        0.41        0.07      1.31 o 
   3  -7   5       84.23       91.23      3.38 o 
   4  -7   5        2.23        3.87      1.70 o 
   5  -7   5       12.68       14.21      1.95 o 
   6  -7   5        0.01        0.46      2.04 o 
   7  -7   5       13.51       12.96      2.64 o 
   8  -7   5       24.72       27.26      3.19 o 
   9  -7   5        8.23        8.90      3.85 o 
  10  -7   5        2.67        0.00      5.21 o 
  -7  -6   5       10.61        7.78      4.18 o 
  -6  -6   5        1.90        4.39      3.90 o 
  -5  -6   5      134.66      118.98      7.29 o 
  -4  -6   5        3.83        3.33      1.41 o 
  -3  -6   5       98.15       92.68      4.15 o 
  -2  -6   5       76.78       79.33      6.42 o 
  -1  -6   5       34.05       39.39      3.20 o 
   0  -6   5     1006.89      994.19     18.40 o 
   1  -6   5        6.11        3.71      0.98 o 
   2  -6   5      174.19      193.51      4.39 o 
   3  -6   5      222.17      241.93      4.86 o 
   4  -6   5      836.73      857.76      7.25 o 
   5  -6   5      102.83      101.30      2.85 o 
   6  -6   5       25.02       22.56      2.71 o 
   7  -6   5        0.06        0.00      2.34 o 
   8  -6   5       22.31       19.90      3.98 o 
   9  -6   5       10.82        5.96      3.95 o 
  10  -6   5        0.00        0.00      4.33 o 
  -8  -5   5        6.39        9.01      4.49 o 
  -7  -5   5        2.08        7.11      4.05 o 
  -6  -5   5      409.77      408.88     11.20 o 
  -5  -5   5       50.04       44.70      5.07 o 
  -4  -5   5      632.26      628.90      9.21 o 
  -3  -5   5       52.97       54.66      3.96 o 
  -2  -5   5       14.19       19.97      2.66 o 
  -1  -5   5       67.28       75.91      3.74 o 
   0  -5   5      160.05      152.09      5.31 o 
   1  -5   5       19.71       20.62      1.46 o 
   2  -5   5      265.85      256.82      4.41 o 
   3  -5   5     1959.16     2067.57     19.91 o 
   4  -5   5        2.35        1.91      1.34 o 
   5  -5   5        0.49        0.78      1.14 o 
   6  -5   5        8.26        9.10      1.75 o 
   7  -5   5        5.88        6.08      2.31 o 
   8  -5   5        3.06        0.00      3.48 o 
   9  -5   5        2.12        2.14      3.89 o 
  10  -5   5        0.38        2.96      5.71 o 
  -9  -4   5       14.40        8.91      4.47 o 
  -8  -4   5       12.74       10.72      3.27 o 
  -7  -4   5      180.92      178.88      7.46 o 
  -6  -4   5       26.46       21.37      4.01 o 
  -5  -4   5      228.81      233.60      5.62 o 
  -4  -4   5        9.14        7.56      3.06 o 
  -3  -4   5      426.78      401.68      8.81 o 
  -2  -4   5      720.83      751.31     11.00 o 
  -1  -4   5        0.00        0.36      1.19 o 
   0  -4   5      118.48      121.45      2.86 o 
   1  -4   5      403.88      386.66      3.94 o 
   2  -4   5        8.80        6.90      1.32 o 
   3  -4   5       21.09       22.16      1.10 o 
   4  -4   5        3.23        5.69      1.13 o 
   5  -4   5       18.43       19.03      1.57 o 
   6  -4   5        0.39        0.16      1.66 o 
   7  -4   5        4.13        3.51      2.56 o 
   8  -4   5       57.20       58.39      5.39 o 
   9  -4   5       19.83       15.53      4.04 o 
  -9  -3   5        2.04        4.86      4.37 o 
  -8  -3   5        0.28        0.00      2.92 o 
  -7  -3   5       52.12       61.05      8.34 o 
  -6  -3   5       11.14       12.08      2.48 o 
  -5  -3   5       86.38       91.12      4.51 o 
  -4  -3   5        2.24        1.25      2.40 o 
  -3  -3   5      645.45      669.27      7.18 o 
  -2  -3   5      962.83     1003.30      7.50 o 
  -1  -3   5       66.50       55.94      2.18 o 
   0  -3   5        0.26        0.24      0.72 o 
   1  -3   5      344.37      329.74      5.41 o 
   2  -3   5      846.87      852.29      7.92 o 
   3  -3   5      153.68      148.88      2.66 o 
   4  -3   5       33.99       32.47      1.82 o 
   5  -3   5      229.41      227.85      4.36 o 
   6  -3   5      505.19      509.28     10.32 o 
   7  -3   5       27.78       32.14      3.58 o 
   8  -3   5        8.51        6.73      2.96 o 
   9  -3   5        1.14        0.28      4.93 o 
 -10  -2   5       33.68       36.60      5.71 o 
  -9  -2   5        2.75        3.43      4.05 o 
  -8  -2   5        4.73        2.21      2.58 o 
  -7  -2   5      134.31      130.18      6.66 o 
  -6  -2   5       48.07       49.17      4.39 o 
  -5  -2   5      510.22      485.45     12.78 o 
  -4  -2   5        0.17        0.00      0.90 o 
  -3  -2   5      629.45      708.94      8.53 o 
  -2  -2   5      157.95      165.32      3.51 o 
  -1  -2   5      684.47      640.40      4.91 o 
   0  -2   5        7.73        6.18      0.58 o 
   1  -2   5        6.83        8.95      0.69 o 
   2  -2   5       95.01      109.69      2.75 o 
   3  -2   5      429.14      423.33      5.28 o 
   4  -2   5       64.28       54.55      1.56 o 
   5  -2   5       39.67       37.04      1.79 o 
   6  -2   5       95.05       87.03      5.52 o 
   7  -2   5        9.36        5.84      2.87 o 
   8  -2   5        0.07        1.16      3.33 o 
   9  -2   5        0.50        0.00      3.84 o 
 -10  -1   5        0.08        0.00      4.75 o 
  -9  -1   5       47.45       44.16      4.14 o 
  -8  -1   5        1.04        0.81      2.54 o 
  -7  -1   5       14.14       12.14      2.88 o 
  -6  -1   5        9.03        7.88      2.06 o 
  -5  -1   5      611.52      583.48      5.83 o 
  -4  -1   5      105.55      111.79      3.05 o 
  -3  -1   5      385.87      423.36      6.39 o 
  -2  -1   5      923.22      976.83      9.82 o 
  -1  -1   5     1199.46     1179.71      6.57 o 
   0  -1   5       49.52       42.99      1.16 o 
   1  -1   5       56.17       57.57      1.25 o 
   2  -1   5      146.19      125.61      1.86 o 
   3  -1   5     2679.67     2698.50     21.68 o 
   4  -1   5       71.30       76.22      3.63 o 
   5  -1   5      626.42      610.64     10.56 o 
   6  -1   5       57.20       69.96      5.44 o 
   7  -1   5        5.11        2.10      3.45 o 
   8  -1   5        0.08        0.00      3.68 o 
   9  -1   5        6.12        2.03      6.60 o 
 -10   0   5       82.78       84.75      6.99 o 
  -9   0   5        9.51        8.31      2.78 o 
  -8   0   5       57.49       54.31      5.20 o 
  -7   0   5      152.09      152.66      5.86 o 
  -6   0   5       20.33       22.12      2.04 o 
  -5   0   5       43.50       42.62      1.76 o 
  -4   0   5       33.69       44.02      2.41 o 
  -3   0   5      153.81      167.96      3.11 o 
  -2   0   5      703.88      676.83      5.32 o 
  -1   0   5      215.94      203.10      2.54 o 
   0   0   5      140.61      150.81      2.17 o 
   1   0   5        0.93        1.91      0.50 o 
   2   0   5     1553.61     1613.26     10.18 o 
   3   0   5      437.38      426.91      8.34 o 
   4   0   5        0.54        0.33      2.30 o 
   5   0   5        0.70        0.00      2.67 o 
   6   0   5        0.03        0.00      2.86 o 
   7   0   5       13.77       15.98      3.67 o 
   8   0   5        3.45        0.00      3.78 o 
 -11   1   5        7.12        1.33      6.69 o 
 -10   1   5       23.15       21.61      5.15 o 
  -9   1   5        1.16        1.56      3.76 o 
  -8   1   5        8.34        8.56      2.68 o 
  -7   1   5      550.24      539.23     15.74 o 
  -6   1   5      312.58      307.54      7.11 o 
  -5   1   5      195.94      182.27      4.19 o 
  -4   1   5     1359.39     1317.94     13.08 o 
  -3   1   5        4.55        6.43      0.87 o 
  -2   1   5        0.10        0.00      0.43 o 
  -1   1   5     1733.18     1700.14      9.62 o 
   0   1   5      508.48      455.43      3.99 o 
   1   1   5        3.41        5.54      0.83 o 
   2   1   5      353.99      361.98      6.92 o 
   3   1   5       23.58       24.34      2.76 o 
   4   1   5       52.03       66.65      4.06 o 
   5   1   5       30.86       26.50      3.13 o 
   6   1   5        1.58        0.07      2.86 o 
   7   1   5        1.11        0.13      3.46 o 
   8   1   5       22.94       20.41      4.86 o 
 -11   2   5       12.67       13.78      6.28 o 
 -10   2   5        0.57        1.19      3.85 o 
  -9   2   5        2.99        2.07      3.63 o 
  -8   2   5      412.90      401.09      7.63 o 
  -7   2   5       42.21       44.37      2.18 o 
  -6   2   5      234.72      215.03      4.96 o 
  -5   2   5        3.80        4.30      1.07 o 
  -4   2   5     1037.42     1026.42     14.39 o 
  -3   2   5      517.56      568.22      7.24 o 
  -2   2   5        1.26        1.72      0.73 o 
  -1   2   5       71.73       83.52      1.91 o 
   0   2   5     1090.97     1095.25      7.30 o 
   1   2   5       15.47       17.43      1.23 o 
   2   2   5       16.40       17.63      1.42 o 
   3   2   5       60.05       56.35      3.77 o 
   4   2   5       61.24       65.72      4.31 o 
   5   2   5        0.70        3.26      2.88 o 
   6   2   5       32.14       30.69      4.51 o 
   7   2   5        1.75        0.00      3.26 o 
 -11   3   5       10.07       10.88      6.28 o 
 -10   3   5       80.24       92.44      7.28 o 
  -9   3   5      142.98      141.30      8.88 o 
  -8   3   5       17.35       16.77      2.17 o 
  -7   3   5      377.98      372.34      6.73 o 
  -6   3   5      227.07      230.02      5.76 o 
  -5   3   5       27.95       28.62      1.87 o 
  -4   3   5       83.70       97.51      2.69 o 
  -3   3   5        3.55        4.37      0.86 o 
  -2   3   5     1333.76     1401.99     11.00 o 
  -1   3   5       21.37       18.59      1.35 o 
   0   3   5      855.24      927.86      8.03 o 
   1   3   5       61.67       63.75      2.02 o 
   2   3   5        1.16        0.36      0.76 o 
   3   3   5       91.92       97.24      4.74 o 
   4   3   5        0.23        2.31      2.94 o 
   5   3   5        0.61        1.54      2.89 o 
   6   3   5        2.29        4.82      3.44 o 
   7   3   5        3.08        0.00      3.42 o 
 -11   4   5       74.85       82.83      9.80 o 
 -10   4   5        1.02        0.74      3.35 o 
  -9   4   5       68.29       70.46      4.40 o 
  -8   4   5       44.31       48.32      2.84 o 
  -7   4   5      311.37      316.54      6.94 o 
  -6   4   5       62.05       62.30      3.17 o 
  -5   4   5      166.45      183.72      6.66 o 
  -4   4   5        9.59        8.57      1.14 o 
  -3   4   5     1172.50     1150.07      7.82 o 
  -2   4   5      241.11      280.88      4.93 o 
  -1   4   5       66.28       63.98      2.41 o 
   0   4   5       68.79       67.21      2.10 o 
   1   4   5      193.52      193.82      6.00 o 
   2   4   5      205.42      220.54      5.80 o 
   3   4   5       31.42       33.97      3.58 o 
   4   4   5        2.09        0.09      3.02 o 
   5   4   5        5.82        4.53      3.02 o 
   6   4   5        0.03        1.56      3.60 o 
 -11   5   5       24.73       31.04      5.41 o 
 -10   5   5       86.47       84.07      7.32 o 
  -9   5   5       46.08       52.14      4.52 o 
  -8   5   5        2.46        0.00      2.16 o 
  -7   5   5        2.86        1.67      1.81 o 
  -6   5   5        3.27        1.11      1.62 o 
  -5   5   5      253.43      270.68      7.12 o 
  -4   5   5        0.13        0.26      1.00 o 
  -3   5   5      144.20      135.37      4.38 o 
  -2   5   5        1.10        2.28      1.39 o 
  -1   5   5      119.87      118.22      3.27 o 
   0   5   5        0.83        2.12      1.01 o 
   1   5   5       42.91       45.93      2.86 o 
   2   5   5        8.62       12.66      2.19 o 
   3   5   5       44.85       38.99      3.77 o 
   4   5   5        0.68        0.82      2.95 o 
   5   5   5        8.17        8.20      3.16 o 
 -11   6   5       17.87       12.53      4.82 o 
 -10   6   5        0.09        0.63      2.98 o 
  -9   6   5        0.03        0.70      2.80 o 
  -8   6   5      182.22      176.12      6.02 o 
  -7   6   5        8.19        6.72      2.68 o 
  -6   6   5       10.43       11.48      2.26 o 
  -5   6   5      296.47      303.34      8.18 o 
  -4   6   5        3.59        2.22      0.90 o 
  -3   6   5       22.81       21.74      1.82 o 
  -2   6   5      138.40      142.37      3.73 o 
  -1   6   5      183.73      198.26      6.02 o 
   0   6   5       36.66       31.92      2.60 o 
   1   6   5      157.04      174.31      4.88 o 
   2   6   5       11.54       10.13      2.77 o 
   3   6   5       12.30       12.28      3.84 o 
   4   6   5        0.12        0.00      3.58 o 
   5   6   5        1.87        0.00      5.29 o 
 -11   7   5        0.16        2.29      6.48 o 
 -10   7   5        0.09        0.00      3.26 o 
  -9   7   5      125.46      111.24      6.21 o 
  -8   7   5      274.80      241.53      7.26 o 
  -7   7   5       93.82       83.26      5.78 o 
  -6   7   5       99.14      104.14      5.16 o 
  -5   7   5      190.32      178.64      4.52 o 
  -4   7   5      357.04      338.91      7.41 o 
  -3   7   5      277.46      283.32      7.65 o 
  -2   7   5       86.60       82.17      4.28 o 
  -1   7   5        5.62        9.19      2.43 o 
   0   7   5       42.16       42.95      3.94 o 
   1   7   5       68.86       62.94      5.01 o 
   2   7   5       54.65       44.58      4.90 o 
   3   7   5        0.30        0.48      3.80 o 
   4   7   5        0.00        0.00      4.25 o 
 -11   8   5       36.43       39.65      7.50 o 
 -10   8   5        4.69        2.49      3.27 o 
  -9   8   5        0.83        0.00      3.25 o 
  -8   8   5       73.77       71.98      4.89 o 
  -7   8   5        5.94       10.80      2.81 o 
  -6   8   5       26.18       22.71      2.88 o 
  -5   8   5       11.25       18.53      4.57 o 
  -4   8   5       14.28        9.68      3.25 o 
  -3   8   5      116.64      126.16      6.22 o 
  -2   8   5       33.40       38.37      3.45 o 
  -1   8   5       51.76       60.62      4.38 o 
   0   8   5      101.32       97.73      5.49 o 
   1   8   5        0.79        4.54      3.88 o 
   2   8   5        8.83       12.73      4.07 o 
   3   8   5        0.09        0.24      3.97 o 
 -10   9   5        7.11        4.11      4.14 o 
  -9   9   5       45.58       39.34      5.16 o 
  -8   9   5        6.05        6.41      3.55 o 
  -7   9   5       16.21       17.60      3.49 o 
  -6   9   5       18.24       19.45      3.25 o 
  -5   9   5        5.85        8.35      3.24 o 
  -4   9   5       74.40       83.39      5.97 o 
  -3   9   5       26.83       25.65      3.78 o 
  -2   9   5        4.97        2.34      3.10 o 
  -1   9   5        0.64        1.04      3.08 o 
   0   9   5       23.19       33.88      7.63 o 
   1   9   5        0.05        1.02      4.04 o 
   2   9   5        0.04        3.82      6.17 o 
 -10  10   5        9.26        8.89      4.47 o 
  -9  10   5        3.93        5.18      3.49 o 
  -8  10   5       50.15       55.65      5.07 o 
  -7  10   5        5.48        5.29      3.24 o 
  -6  10   5        9.26        6.41      3.05 o 
  -5  10   5       10.84       14.54      3.77 o 
  -4  10   5       12.68        9.38      3.79 o 
  -3  10   5       13.41        9.05      3.32 o 
  -2  10   5       11.70        9.24      3.30 o 
  -1  10   5        1.00        0.49      4.67 o 
   0  10   5        4.66        2.08      5.90 o 
  -9  11   5       23.06       25.68      4.86 o 
  -8  11   5        0.67        2.78      3.86 o 
  -7  11   5       52.97       72.09      6.11 o 
  -6  11   5       14.33       12.47      4.44 o 
  -5  11   5        1.88        0.20      3.99 o 
  -4  11   5        6.62        9.27      3.94 o 
  -3  11   5       19.13       23.26      3.83 o 
  -2  11   5        4.19        4.07      3.74 o 
  -1  11   5        3.33        7.44      5.88 o 
  -7  12   5        9.31        7.03     10.44 o 
  -6  12   5        8.40        5.78      5.00 o 
  -5  12   5       38.11       40.99      6.05 o 
  -4  12   5       14.43       19.96      5.58 o 
   1 -13   6        5.78        8.44      3.78 o 
   2 -13   6        1.26        0.81      3.34 o 
   3 -13   6        3.80       12.79      3.90 o 
   4 -13   6        0.35        0.00      3.48 o 
   5 -13   6        5.45        7.62      4.15 o 
   6 -13   6        1.04        0.00      4.74 o 
  -1 -12   6        8.28       10.58      3.86 o 
   0 -12   6       47.93       56.74      4.60 o 
   1 -12   6       23.04       18.39      3.27 o 
   2 -12   6        0.02        0.00      2.82 o 
   3 -12   6        1.17        0.02      2.98 o 
   4 -12   6        0.01        1.26      5.21 o 
   5 -12   6        8.92       14.99      4.69 o 
   6 -12   6        0.24        0.00      3.73 o 
   7 -12   6        5.76        8.04      4.05 o 
  -3 -11   6        2.14        1.20      4.10 o 
  -2 -11   6        8.03        9.49      3.61 o 
  -1 -11   6       23.33       20.82      2.80 o 
   0 -11   6       68.36       60.63      4.24 o 
   1 -11   6        9.32       11.08      2.80 o 
   2 -11   6       84.64       85.79      6.22 o 
   3 -11   6        6.01        3.58      3.12 o 
   4 -11   6      108.45      105.10      9.31 o 
   5 -11   6        5.00        3.54      4.08 o 
   6 -11   6        0.90        0.24      3.61 o 
   7 -11   6        1.97        0.92      3.69 o 
   8 -11   6        0.17        0.00      3.62 o 
  -4 -10   6        8.14        7.94      4.43 o 
  -3 -10   6        9.22       15.57      4.20 o 
  -2 -10   6       12.29       18.47      3.50 o 
  -1 -10   6        0.67        3.28      2.09 o 
   0 -10   6       31.52       29.31      2.65 o 
   1 -10   6       26.39       24.60      3.44 o 
   2 -10   6       83.68       84.97      4.74 o 
   3 -10   6       53.73       45.07      3.71 o 
   4 -10   6        2.16        3.21      2.21 o 
   5 -10   6        8.27        4.71      3.21 o 
   6 -10   6       15.48       11.54      3.10 o 
   7 -10   6        1.72        2.04      3.02 o 
   8 -10   6        9.26       11.26      3.30 o 
   9 -10   6       19.28       16.27      4.99 o 
  -5  -9   6       22.51       17.20      7.03 o 
  -4  -9   6        1.89        5.81      5.14 o 
  -3  -9   6        7.33        8.22      4.61 o 
  -2  -9   6       66.21       68.57      3.91 o 
  -1  -9   6        0.58        0.88      1.91 o 
   0  -9   6        2.24        2.35      1.89 o 
   1  -9   6      153.03      137.85      4.43 o 
   2  -9   6       24.35       29.32      3.02 o 
   3  -9   6       48.67       50.69      3.66 o 
   4  -9   6        3.87        1.13      1.77 o 
   5  -9   6        0.82        0.00      1.79 o 
   6  -9   6       30.91       24.12      3.17 o 
   7  -9   6        3.47        3.04      2.68 o 
   8  -9   6        2.38        1.19      3.04 o 
   9  -9   6       69.42       78.37      5.97 o 
  -6  -8   6       14.70       16.36      5.33 o 
  -5  -8   6        0.07        6.05      4.13 o 
  -4  -8   6       66.05       71.24      6.24 o 
  -3  -8   6       13.91       11.89      2.21 o 
  -2  -8   6       63.99       63.06      3.58 o 
  -1  -8   6      123.14      125.39      6.04 o 
   0  -8   6        5.04        8.96      1.79 o 
   1  -8   6       13.85       10.36      1.88 o 
   2  -8   6       42.31       38.15      3.34 o 
   3  -8   6        1.40        0.02      1.85 o 
   4  -8   6       32.87       40.01      2.75 o 
   5  -8   6        1.36        0.00      1.79 o 
   6  -8   6        0.08        0.93      2.20 o 
   7  -8   6       12.38       11.34      2.49 o 
   8  -8   6       25.59       23.84      4.56 o 
   9  -8   6        0.88        0.50      4.50 o 
  -7  -7   6        1.27        0.00      4.85 o 
  -6  -7   6       13.13       22.84      6.15 o 
  -5  -7   6        3.87        7.99      4.01 o 
  -4  -7   6       18.34       16.06      3.77 o 
  -3  -7   6      225.73      257.07      6.19 o 
  -2  -7   6      172.06      174.82      6.87 o 
  -1  -7   6     1337.22     1307.99     16.54 o 
   0  -7   6       25.48       26.98      2.85 o 
   1  -7   6        1.33        0.75      1.06 o 
   2  -7   6      205.12      196.46      4.86 o 
   3  -7   6       33.40       33.20      2.36 o 
   4  -7   6        4.07        3.07      1.21 o 
   5  -7   6       88.66       78.60      3.12 o 
   6  -7   6        0.07        0.00      2.26 o 
   7  -7   6        6.24        7.10      2.47 o 
   8  -7   6        8.04        2.41      3.29 o 
   9  -7   6        1.42        0.00      3.83 o 
  -8  -6   6        7.59        2.21      5.37 o 
  -7  -6   6        0.15        0.04      4.26 o 
  -6  -6   6        6.08        9.13      4.09 o 
  -5  -6   6       70.77       63.83      6.00 o 
  -4  -6   6      708.24      699.22      9.46 o 
  -3  -6   6        7.75        7.62      2.96 o 
  -2  -6   6      334.42      320.83      8.48 o 
  -1  -6   6       77.81       77.19      5.44 o 
   0  -6   6        2.61        3.36      1.40 o 
   1  -6   6        5.49        3.28      1.16 o 
   2  -6   6      188.29      192.17      4.24 o 
   3  -6   6       97.23       94.79      2.75 o 
   4  -6   6      228.01      246.67      3.99 o 
   5  -6   6      100.94      101.24      4.09 o 
   6  -6   6        2.80        4.27      2.36 o 
   7  -6   6        6.97        9.25      2.19 o 
   8  -6   6        0.42        0.17      3.86 o 
   9  -6   6       10.84       10.72      4.05 o 
  -8  -5   6       21.99       17.02      4.64 o 
  -7  -5   6        9.13        7.41      4.34 o 
  -6  -5   6        3.58        3.93      3.94 o 
  -5  -5   6       65.23       77.49      6.05 o 
  -4  -5   6      592.50      562.17     13.56 o 
  -3  -5   6      445.05      460.81     10.26 o 
  -2  -5   6       10.45        8.95      2.37 o 
  -1  -5   6       50.06       43.27      3.69 o 
   0  -5   6      146.44      137.63      4.61 o 
   1  -5   6       77.93       74.73      2.10 o 
   2  -5   6       14.04       13.60      0.99 o 
   3  -5   6       41.76       40.50      1.22 o 
   4  -5   6       92.30       96.84      2.89 o 
   5  -5   6       23.89       17.53      1.59 o 
   6  -5   6       23.30       26.00      2.80 o 
   7  -5   6        1.11        0.00      3.80 o 
   8  -5   6       14.94       18.14      4.17 o 
   9  -5   6        5.45        0.55      3.99 o 
  -9  -4   6       15.88       15.14      5.02 o 
  -8  -4   6       69.70       92.25      7.40 o 
  -7  -4   6        3.63        0.00      4.59 o 
  -6  -4   6       36.50       28.47      4.46 o 
  -5  -4   6      322.63      302.16      3.93 o 
  -4  -4   6      427.60      406.32      8.48 o 
  -3  -4   6      596.26      596.20     11.96 o 
  -2  -4   6      311.21      293.70      5.51 o 
  -1  -4   6      533.65      544.03      6.22 o 
   0  -4   6      942.53      916.34      8.23 o 
   1  -4   6        8.09        5.31      1.07 o 
   2  -4   6        0.36        0.00      1.17 o 
   3  -4   6      179.97      184.13      5.00 o 
   4  -4   6      146.29      135.90      3.09 o 
   5  -4   6       60.49       57.52      2.24 o 
   6  -4   6        9.98        7.53      2.77 o 
   7  -4   6        3.06        4.20      3.83 o 
   8  -4   6        6.09        4.76      4.18 o 
   9  -4   6        0.46        3.44      4.23 o 
  -9  -3   6        6.70        6.81      4.80 o 
  -8  -3   6       38.62       32.99      3.73 o 
  -7  -3   6       42.15       39.95      5.19 o 
  -6  -3   6        5.47       17.46      3.80 o 
  -5  -3   6        5.51        5.10      1.02 o 
  -4  -3   6       21.08       22.73      1.68 o 
  -3  -3   6      192.77      206.62      7.08 o 
  -2  -3   6      138.24      172.70      5.29 o 
  -1  -3   6     1465.22     1573.13     16.22 o 
   0  -3   6      265.62      263.78      3.78 o 
   1  -3   6        2.65        2.08      0.95 o 
   2  -3   6       43.25       40.48      1.55 o 
   3  -3   6      117.45      120.80      2.47 o 
   4  -3   6      130.25      134.31      2.99 o 
   5  -3   6        0.57        1.84      1.17 o 
   6  -3   6      227.42      237.08      7.20 o 
   7  -3   6       16.01       18.83      3.52 o 
   8  -3   6       37.96       42.59      5.20 o 
   9  -3   6        0.57        1.07      4.79 o 
 -10  -2   6       16.04       20.63      7.68 o 
  -9  -2   6        3.40        0.00      4.24 o 
  -8  -2   6        8.18        5.88      2.81 o 
  -7  -2   6      106.91      109.52      6.03 o 
  -6  -2   6      142.81      135.19      5.44 o 
  -5  -2   6        1.57        2.27      1.01 o 
  -4  -2   6      194.49      191.92      4.68 o 
  -3  -2   6      782.97      738.49     10.80 o 
  -2  -2   6     5131.73     5495.40     31.47 o 
  -1  -2   6       67.60       64.90      2.16 o 
   0  -2   6        0.00        0.00      0.88 o 
   1  -2   6      393.25      367.42      3.83 o 
   2  -2   6       62.63       65.69      1.96 o 
   3  -2   6      231.71      230.08      4.62 o 
   4  -2   6      204.37      187.40      3.28 o 
   5  -2   6      286.31      285.70      7.77 o 
   6  -2   6        5.88        4.11      3.02 o 
   7  -2   6      125.53      121.01      6.72 o 
   8  -2   6        1.00        3.34      3.84 o 
   9  -2   6        0.32        0.88      8.88 o 
 -10  -1   6        3.29        0.00      4.80 o 
  -9  -1   6        0.15        0.00      4.17 o 
  -8  -1   6       14.76       19.02      2.89 o 
  -7  -1   6       66.98       68.06      4.19 o 
  -6  -1   6      183.79      175.46      3.43 o 
  -5  -1   6       19.02       18.68      2.23 o 
  -4  -1   6       14.99       14.88      1.38 o 
  -3  -1   6     3615.42     3797.74     18.42 o 
  -2  -1   6        6.84       25.91      2.54 o 
  -1  -1   6     1126.94     1169.91      8.07 o 
   0  -1   6       61.02       53.40      1.49 o 
   1  -1   6      353.54      375.53      3.73 o 
   2  -1   6        3.05        4.08      0.77 o 
   3  -1   6      523.01      498.67      6.90 o 
   4  -1   6        0.10        1.13      1.53 o 
   5  -1   6       54.16       60.59      4.22 o 
   6  -1   6        1.05        3.21      4.06 o 
   7  -1   6        3.37        5.59      3.60 o 
   8  -1   6        1.00        0.13      3.68 o 
 -10   0   6        0.08        1.53      4.44 o 
  -9   0   6       23.46       27.68      4.83 o 
  -8   0   6      249.71      248.82      7.79 o 
  -7   0   6      149.19      146.46      7.55 o 
  -6   0   6      137.67      138.90      5.13 o 
  -5   0   6      191.69      192.94      4.10 o 
  -4   0   6      429.51      412.69      7.30 o 
  -3   0   6      122.56      145.90      3.22 o 
  -2   0   6      555.82      559.48      5.07 o 
  -1   0   6      597.99      592.30      7.45 o 
   0   0   6      208.90      202.98      3.04 o 
   1   0   6      301.37      313.23      3.24 o 
   2   0   6      128.22      119.54      2.30 o 
   3   0   6      128.81      142.25      4.23 o 
   4   0   6      347.70      329.12      8.45 o 
   5   0   6        6.79        2.62      2.73 o 
   6   0   6       29.58       33.68      3.76 o 
   7   0   6        1.15        0.68      3.70 o 
   8   0   6        1.45        3.90      4.11 o 
 -11   1   6        4.23        2.99      5.39 o 
 -10   1   6       17.02       16.25      4.49 o 
  -9   1   6      245.37      243.67     10.83 o 
  -8   1   6      321.16      319.34     10.41 o 
  -7   1   6      544.05      520.90     16.01 o 
  -6   1   6       94.65       90.60      2.20 o 
  -5   1   6      570.81      542.54     16.29 o 
  -4   1   6      472.88      467.09     10.80 o 
  -3   1   6       59.35       54.22      2.38 o 
  -2   1   6       56.84       55.45      1.58 o 
  -1   1   6      788.53      752.08      4.90 o 
   0   1   6       41.87       49.11      1.74 o 
   1   1   6      401.75      416.10      4.36 o 
   2   1   6        1.95        0.85      2.01 o 
   3   1   6      341.01      371.90      7.93 o 
   4   1   6        6.92        6.28      2.69 o 
   5   1   6       28.22       29.52      3.54 o 
   6   1   6        1.73        0.70      3.03 o 
   7   1   6        6.91        8.35      3.66 o 
 -11   2   6       62.60       75.26      7.32 o 
 -10   2   6        2.18        3.69      4.13 o 
  -9   2   6        1.70        0.61      3.90 o 
  -8   2   6      561.17      581.01     15.12 o 
  -7   2   6       35.57       32.04      2.43 o 
  -6   2   6      106.48      110.29      3.78 o 
  -5   2   6      551.34      567.29     11.05 o 
  -4   2   6        0.11        0.54      1.35 o 
  -3   2   6      328.54      327.99      4.82 o 
  -2   2   6      384.60      424.13      4.35 o 
  -1   2   6     1344.27     1426.82      8.52 o 
   0   2   6       32.97       30.01      1.64 o 
   1   2   6       63.50       59.18      2.44 o 
   2   2   6        5.84        6.63      0.75 o 
   3   2   6       63.50       68.38      4.21 o 
   4   2   6        0.46        2.53      2.76 o 
   5   2   6       14.07       13.78      3.17 o 
   6   2   6        2.30        2.21      3.23 o 
   7   2   6        0.62        0.00      3.60 o 
 -11   3   6        1.26        0.00      4.60 o 
 -10   3   6        0.42        0.71      3.99 o 
  -9   3   6      164.63      180.15     10.36 o 
  -8   3   6      277.09      291.18     13.43 o 
  -7   3   6      846.97      865.31     14.32 o 
  -6   3   6      251.27      259.96      5.04 o 
  -5   3   6        2.20        0.83      0.68 o 
  -4   3   6      450.35      402.42      5.40 o 
  -3   3   6        9.41        4.90      0.97 o 
  -2   3   6       11.93       17.78      1.66 o 
  -1   3   6      464.23      479.71      5.14 o 
   0   3   6      805.02      859.39      9.42 o 
   1   3   6       12.51       15.61      1.82 o 
   2   3   6        9.18        9.78      2.71 o 
   3   3   6       12.87       15.55      3.14 o 
   4   3   6        1.83        0.97      2.76 o 
   5   3   6        0.06        0.34      3.06 o 
   6   3   6        0.32        0.16      3.48 o 
 -11   4   6        0.00        0.39      4.48 o 
 -10   4   6       10.89       10.77      3.54 o 
  -9   4   6      391.29      361.83      9.06 o 
  -8   4   6      337.21      337.61      8.46 o 
  -7   4   6       37.40       33.19      2.84 o 
  -6   4   6       65.72       60.73      3.13 o 
  -5   4   6        0.06        0.82      1.24 o 
  -4   4   6      549.75      528.11      6.67 o 
  -3   4   6       45.91       43.62      2.05 o 
  -2   4   6      107.49      122.50      3.94 o 
  -1   4   6       91.04       90.83      3.47 o 
   0   4   6       94.55       82.97      2.43 o 
   1   4   6        3.76        2.86      1.60 o 
   2   4   6       14.41       15.21      3.13 o 
   3   4   6       52.30       55.61      4.23 o 
   4   4   6       19.64       16.40      3.42 o 
   5   4   6       11.41       10.37      3.24 o 
   6   4   6        0.01        1.55      4.70 o 
 -11   5   6        1.27        2.88      5.29 o 
 -10   5   6       12.73       22.46      5.14 o 
  -9   5   6       42.93       43.43      4.74 o 
  -8   5   6       11.41        7.08      2.89 o 
  -7   5   6      187.92      162.75      5.34 o 
  -6   5   6      115.35      115.68      5.36 o 
  -5   5   6      159.58      143.09      3.84 o 
  -4   5   6        3.42        2.33      1.09 o 
  -3   5   6      107.79      101.99      4.50 o 
  -2   5   6      316.50      314.77      6.28 o 
  -1   5   6       16.90       12.69      2.01 o 
   0   5   6        0.88        1.40      0.61 o 
   1   5   6        0.20        0.91      1.91 o 
   2   5   6       17.88       27.18      3.44 o 
   3   5   6       63.46       65.37      4.74 o 
   4   5   6        9.94       11.42      3.10 o 
   5   5   6        0.11        0.00      4.08 o 
 -11   6   6        1.65        6.09      4.74 o 
 -10   6   6       27.17       19.57      4.00 o 
  -9   6   6        0.59        0.00      2.86 o 
  -8   6   6      110.09      100.46      5.71 o 
  -7   6   6       34.10       26.24      3.39 o 
  -6   6   6      349.29      344.61     12.27 o 
  -5   6   6        3.77        2.51      1.77 o 
  -4   6   6       50.20       50.02      3.12 o 
  -3   6   6        1.35        0.75      1.83 o 
  -2   6   6       68.77       68.95      3.58 o 
  -1   6   6       26.28       33.52      2.86 o 
   0   6   6      185.18      183.21      5.14 o 
   1   6   6       87.93       88.55      4.70 o 
   2   6   6       11.96       13.25      3.85 o 
   3   6   6       52.53       57.00      5.46 o 
   4   6   6        0.00        1.39      3.83 o 
 -11   7   6        0.19        0.01      6.07 o 
 -10   7   6        5.62        4.65      3.37 o 
  -9   7   6        1.18        0.00      2.99 o 
  -8   7   6        3.71        5.14      3.12 o 
  -7   7   6        5.03        9.39      2.82 o 
  -6   7   6        0.32        0.58      2.29 o 
  -5   7   6      180.12      172.64      5.74 o 
  -4   7   6       11.57        7.74      2.13 o 
  -3   7   6      213.44      228.63      6.49 o 
  -2   7   6       79.63       79.81      4.40 o 
  -1   7   6      141.74      135.79      9.75 o 
   0   7   6       22.76       22.55      5.82 o 
   1   7   6       14.44       12.51      3.90 o 
   2   7   6       54.59       41.88      4.93 o 
   3   7   6        0.35        0.61      3.98 o 
 -11   8   6        0.94        2.21      6.00 o 
 -10   8   6        0.62        4.67      4.14 o 
  -9   8   6       87.14      102.35      7.25 o 
  -8   8   6        4.22        0.00      3.41 o 
  -7   8   6       92.02       80.10      5.41 o 
  -6   8   6        2.50        0.00      2.76 o 
  -5   8   6       26.68       30.66      3.52 o 
  -4   8   6       46.50       48.15      4.89 o 
  -3   8   6      155.75      166.90      7.39 o 
  -2   8   6      286.20      284.15     10.70 o 
  -1   8   6       21.80       25.19      3.57 o 
   0   8   6        2.75       14.11      5.24 o 
   1   8   6        1.36        1.53      4.18 o 
   2   8   6       17.65       18.47      4.80 o 
 -10   9   6        4.34        4.40      4.37 o 
  -9   9   6       14.63       18.53      4.36 o 
  -8   9   6        2.80        0.00      3.55 o 
  -7   9   6       33.70       34.62      5.19 o 
  -6   9   6        1.60        3.83      2.95 o 
  -5   9   6       69.40       61.77      6.61 o 
  -4   9   6       13.49       14.71      3.80 o 
  -3   9   6        8.46        7.60      3.31 o 
  -2   9   6       23.14       25.97      3.89 o 
  -1   9   6       13.20       12.18      3.99 o 
   0   9   6        0.00        0.00      5.33 o 
   1   9   6        3.32       10.30      6.85 o 
  -9  10   6        4.26        3.18      4.01 o 
  -8  10   6       13.21       12.90      3.71 o 
  -7  10   6       33.72       23.96      3.69 o 
  -6  10   6       15.59       20.15      3.62 o 
  -5  10   6       18.50       21.12      4.40 o 
  -4  10   6       10.42        8.16      3.83 o 
  -3  10   6       22.34       21.50      3.75 o 
  -2  10   6        7.04        4.10      3.40 o 
  -1  10   6        0.22        1.96      6.26 o 
  -8  11   6        0.15        0.00      4.13 o 
  -7  11   6       24.12       27.04      4.13 o 
  -6  11   6        3.87        4.59      3.78 o 
  -5  11   6        7.05        2.46      4.14 o 
  -4  11   6       24.71       23.12      4.79 o 
  -3  11   6        7.66        2.04      4.39 o 
  -2  11   6        0.30        0.00      7.13 o 
   1 -13   7       10.08        9.84      4.58 o 
   2 -13   7        1.43        0.86      3.78 o 
   3 -13   7        0.00        3.09      3.80 o 
   4 -13   7        0.04        0.78      3.62 o 
   5 -13   7       12.82       12.79      6.31 o 
  -1 -12   7       11.12        9.87      3.81 o 
   0 -12   7       43.14       55.62      4.21 o 
   1 -12   7        4.14        3.40      2.81 o 
   2 -12   7       28.40       20.75      4.04 o 
   3 -12   7       27.03       28.40      6.48 o 
   4 -12   7        2.78        5.39      4.75 o 
   5 -12   7       25.98       21.63      4.88 o 
   6 -12   7        0.53        3.08      3.81 o 
   7 -12   7        0.51        0.00      5.02 o 
  -3 -11   7        7.42        8.42      4.01 o 
  -2 -11   7        0.56        3.33      3.97 o 
  -1 -11   7       51.98       59.27      4.29 o 
   0 -11   7        0.73        0.00      2.52 o 
   1 -11   7        1.37        1.14      3.05 o 
   2 -11   7        0.85        6.55      3.39 o 
   3 -11   7       98.72       96.76      7.28 o 
   4 -11   7       63.91       60.99      6.28 o 
   5 -11   7       27.53       41.15      6.82 o 
   6 -11   7        3.31        7.20      3.83 o 
   7 -11   7        1.31        2.22      3.61 o 
   8 -11   7        1.18        1.05      4.62 o 
  -4 -10   7        0.02        0.00      6.10 o 
  -3 -10   7        0.30        0.03      5.52 o 
  -2 -10   7        5.93        3.04      3.23 o 
  -1 -10   7        2.14        1.71      2.16 o 
   0 -10   7       27.61       30.93      3.91 o 
   1 -10   7        2.03        4.42      2.49 o 
   2 -10   7        8.94        6.99      2.51 o 
   3 -10   7        5.86        6.03      3.13 o 
   4 -10   7      116.29      126.12      6.41 o 
   5 -10   7        0.87        4.16      2.93 o 
   6 -10   7        1.30        3.20      2.79 o 
   7 -10   7        0.02        0.00      3.00 o 
   8 -10   7        4.50        9.95      3.42 o 
  -5  -9   7       21.72       26.91      6.13 o 
  -4  -9   7        1.89        0.22      4.87 o 
  -3  -9   7        3.76        0.17      3.82 o 
  -2  -9   7       26.77       27.33      2.71 o 
  -1  -9   7       58.36       53.45      4.49 o 
   0  -9   7      314.04      309.90      6.77 o 
   1  -9   7       10.39        8.36      2.40 o 
   2  -9   7        2.07        2.06      2.03 o 
   3  -9   7        5.45        7.10      1.87 o 
   4  -9   7       83.31       85.80      4.78 o 
   5  -9   7        3.36        4.33      2.55 o 
   6  -9   7        3.14        0.59      2.37 o 
   7  -9   7        0.67        0.11      2.77 o 
   8  -9   7        0.88        0.00      3.48 o 
  -6  -8   7       20.03       22.74      5.15 o 
  -5  -8   7       12.83       15.73      5.09 o 
  -4  -8   7       21.33       22.39      4.31 o 
  -3  -8   7       81.85       76.19      3.84 o 
  -2  -8   7      148.41      138.10      6.59 o 
  -1  -8   7      625.31      586.09     14.89 o 
   0  -8   7       18.10       15.50      2.66 o 
   1  -8   7       50.53       47.80      2.98 o 
   2  -8   7       47.74       49.74      3.14 o 
   3  -8   7       34.93       30.78      2.17 o 
   4  -8   7      143.38      149.07      5.23 o 
   5  -8   7        7.48        9.17      2.36 o 
   6  -8   7       47.99       44.21      3.33 o 
   7  -8   7       12.54       13.35      2.54 o 
   8  -8   7        0.19        0.00      3.84 o 
   9  -8   7       17.97       19.57      6.35 o 
  -7  -7   7       25.42       32.31      5.93 o 
  -6  -7   7       73.59       89.55      8.27 o 
  -5  -7   7       24.20       20.76      3.83 o 
  -4  -7   7       16.72       18.40      3.97 o 
  -3  -7   7        4.12        4.67      3.10 o 
  -2  -7   7      389.11      375.75      9.88 o 
  -1  -7   7      425.41      450.04     10.14 o 
   0  -7   7       20.87       26.79      2.58 o 
   1  -7   7       79.44       80.59      2.47 o 
   2  -7   7      115.06      121.01      3.50 o 
   3  -7   7       24.95       24.70      1.68 o 
   4  -7   7      181.95      186.82      3.94 o 
   5  -7   7        8.16        7.74      2.22 o 
   6  -7   7       19.58       23.29      2.59 o 
   7  -7   7       52.25       56.31      4.22 o 
   8  -7   7        1.23        0.00      3.24 o 
   9  -7   7        6.14        8.17      4.35 o 
  -7  -6   7        2.54        8.42      4.80 o 
  -6  -6   7       23.24       26.01      6.45 o 
  -5  -6   7        6.82       10.97      3.57 o 
  -4  -6   7      543.21      559.99     12.40 o 
  -3  -6   7       12.51       10.84      2.76 o 
  -2  -6   7     1860.76     1813.12     19.93 o 
  -1  -6   7      563.82      583.35      9.41 o 
   0  -6   7      201.55      208.00      4.14 o 
   1  -6   7      182.08      180.73      4.48 o 
   2  -6   7       70.14       64.90      3.08 o 
   3  -6   7        5.35        4.78      1.49 o 
   4  -6   7        0.11        0.86      0.81 o 
   5  -6   7      301.59      298.54      6.58 o 
   6  -6   7       19.75       23.69      2.78 o 
   7  -6   7        9.43       14.13      3.31 o 
   8  -6   7        2.40        0.24      3.98 o 
   9  -6   7        6.23        0.98      4.58 o 
  -8  -5   7       13.54       16.79      4.61 o 
  -7  -5   7       22.20       16.48      4.68 o 
  -6  -5   7       11.36        5.45      4.05 o 
  -5  -5   7      223.07      217.03      9.52 o 
  -4  -5   7       16.04       20.74      2.56 o 
  -3  -5   7      792.53      775.05     11.35 o 
  -2  -5   7        9.75       11.58      1.85 o 
  -1  -5   7       57.02       53.17      2.38 o 
   0  -5   7      385.20      394.23      5.80 o 
   1  -5   7       10.53       12.03      1.46 o 
   2  -5   7        0.88        0.00      1.70 o 
   3  -5   7       52.35       56.67      2.31 o 
   4  -5   7      162.12      166.15      3.79 o 
   5  -5   7       40.57       35.32      2.78 o 
   6  -5   7        2.32        5.77      3.75 o 
   7  -5   7       21.71       17.21      4.32 o 
   8  -5   7        8.62        8.97      4.36 o 
   9  -5   7        5.19        6.99      5.03 o 
  -9  -4   7        7.48        7.70      4.80 o 
  -8  -4   7       64.48       59.89      6.67 o 
  -7  -4   7       69.47       65.05      6.31 o 
  -6  -4   7      172.99      164.76     10.66 o 
  -5  -4   7      196.72      203.17      9.20 o 
  -4  -4   7       12.76       10.56      2.07 o 
  -3  -4   7       31.87       36.76      2.66 o 
  -2  -4   7       28.81       20.13      2.25 o 
  -1  -4   7     1061.68     1077.60     10.14 o 
   0  -4   7      289.68      280.96      5.18 o 
   1  -4   7        8.69        9.50      1.44 o 
   2  -4   7       23.05       18.38      1.60 o 
   3  -4   7      162.75      170.00      3.52 o 
   4  -4   7      139.01      141.79      3.70 o 
   5  -4   7       27.19       23.79      2.56 o 
   6  -4   7        2.46        4.47      3.91 o 
   7  -4   7       38.42       41.34      5.33 o 
   8  -4   7       50.30       52.99      5.56 o 
   9  -4   7       18.33       36.65      7.91 o 
  -9  -3   7        4.90        5.68      4.51 o 
  -8  -3   7       10.39       13.40      4.04 o 
  -7  -3   7        3.16        5.01      3.58 o 
  -6  -3   7        7.67        8.54      3.31 o 
  -5  -3   7        5.99       12.01      2.26 o 
  -4  -3   7       61.33       54.30      3.73 o 
  -3  -3   7      185.41      175.13      4.50 o 
  -2  -3   7      265.95      293.15      5.87 o 
  -1  -3   7      572.17      584.82     12.44 o 
   0  -3   7      155.87      165.48      3.41 o 
   1  -3   7       49.41       49.44      1.72 o 
   2  -3   7       47.36       44.53      1.72 o 
   3  -3   7      167.12      165.42      2.71 o 
   4  -3   7       15.40       17.91      1.44 o 
   5  -3   7      151.22      158.78      6.92 o 
   6  -3   7       18.11       16.55      3.16 o 
   7  -3   7       42.79       38.19      5.22 o 
   8  -3   7        7.77        9.12      4.74 o 
 -10  -2   7       24.37       19.79      4.78 o 
  -9  -2   7       61.62       49.99      7.66 o 
  -8  -2   7       29.78       35.87      5.11 o 
  -7  -2   7       71.15       71.27      6.04 o 
  -6  -2   7      224.17      208.86     12.77 o 
  -5  -2   7        3.68        5.33      1.29 o 
  -4  -2   7      317.25      303.71      7.09 o 
  -3  -2   7       21.98       12.26      1.88 o 
  -2  -2   7       39.91       36.66      1.92 o 
  -1  -2   7      132.49      138.24      4.31 o 
   0  -2   7     1310.47     1286.25     10.22 o 
   1  -2   7       40.96       44.70      1.34 o 
   2  -2   7       82.15       78.32      2.23 o 
   3  -2   7       25.79       25.85      1.55 o 
   4  -2   7       65.27       69.13      2.93 o 
   5  -2   7       33.25       38.56      4.75 o 
   6  -2   7       28.88       28.69      4.12 o 
   7  -2   7       82.28       66.79      5.54 o 
   8  -2   7        6.94       12.74      5.26 o 
 -10  -1   7        2.54        0.00      5.30 o 
  -9  -1   7      150.60      158.40      9.37 o 
  -8  -1   7        3.83        4.95      3.64 o 
  -7  -1   7        2.31        2.62      1.82 o 
  -6  -1   7      139.97      144.51      3.95 o 
  -5  -1   7      210.14      201.65      4.46 o 
  -4  -1   7      684.80      685.99     12.13 o 
  -3  -1   7      143.64      150.21      2.57 o 
  -2  -1   7      805.05      854.43      7.22 o 
  -1  -1   7       17.82       16.52      1.79 o 
   0  -1   7      323.43      337.32      4.26 o 
   1  -1   7        8.81        6.19      0.99 o 
   2  -1   7       18.57       16.63      0.94 o 
   3  -1   7       24.55       22.26      1.29 o 
   4  -1   7      783.84      742.70     13.05 o 
   5  -1   7      185.07      170.74      6.13 o 
   6  -1   7       33.43       29.53      4.44 o 
   7  -1   7        3.57        1.97      3.96 o 
   8  -1   7        0.27        0.56      5.86 o 
 -10   0   7       37.87       38.07      5.45 o 
  -9   0   7      213.77      202.39     10.34 o 
  -8   0   7       41.32       42.78      5.17 o 
  -7   0   7      185.75      209.13      9.51 o 
  -6   0   7      339.17      337.32      7.39 o 
  -5   0   7       89.81       81.38      5.49 o 
  -4   0   7      360.29      356.29      7.26 o 
  -3   0   7      609.50      547.91      7.13 o 
  -2   0   7       86.26       90.52      2.47 o 
  -1   0   7      794.51      807.80      8.55 o 
   0   0   7       32.80       31.98      1.65 o 
   1   0   7       15.40       17.66      1.07 o 
   2   0   7       51.16       53.47      2.43 o 
   3   0   7      135.88      118.16      4.90 o 
   4   0   7      294.28      299.20      8.81 o 
   5   0   7        1.81        4.45      2.76 o 
   6   0   7        0.13        0.00      2.90 o 
   7   0   7        0.00        0.56      4.01 o 
 -11   1   7       29.19       19.22      5.19 o 
 -10   1   7        0.43        0.00      4.70 o 
  -9   1   7       12.94        8.35      4.21 o 
  -8   1   7       93.44       97.55      7.26 o 
  -7   1   7      339.48      321.24     11.39 o 
  -6   1   7      486.14      462.96      7.33 o 
  -5   1   7       44.39       52.07      3.08 o 
  -4   1   7      154.11      131.40      4.88 o 
  -3   1   7      924.20      929.86      9.83 o 
  -2   1   7      122.11      108.06      3.86 o 
  -1   1   7      105.68      102.89      2.07 o 
   0   1   7        6.14        6.73      1.17 o 
   1   1   7       58.07       50.31      1.93 o 
   2   1   7       28.73       30.55      2.41 o 
   3   1   7       59.86       70.55      4.20 o 
   4   1   7       10.30       12.83      3.01 o 
   5   1   7       16.80       20.05      3.34 o 
   6   1   7        0.63        0.60      3.08 o 
   7   1   7        2.11        0.37      4.35 o 
 -11   2   7       11.70       13.46      5.39 o 
 -10   2   7       22.99       22.26      4.51 o 
  -9   2   7       46.26       49.33      5.80 o 
  -8   2   7      196.34      201.34      9.65 o 
  -7   2   7        1.09        0.56      3.93 o 
  -6   2   7        5.80        3.23      2.60 o 
  -5   2   7       93.74       81.14      4.63 o 
  -4   2   7      477.15      494.84      8.42 o 
  -3   2   7       56.72       52.51      2.09 o 
  -2   2   7      127.17      119.88      2.37 o 
  -1   2   7        0.01        0.05      1.12 o 
   0   2   7      429.46      446.32      6.43 o 
   1   2   7      187.96      186.34      4.06 o 
   2   2   7      188.47      210.86      6.35 o 
   3   2   7        1.06        4.76      2.76 o 
   4   2   7        0.04        1.44      2.94 o 
   5   2   7        0.93        2.70      3.12 o 
   6   2   7        1.24        0.14      3.19 o 
 -11   3   7       21.75       33.74      5.80 o 
 -10   3   7       27.49       23.76      4.74 o 
  -9   3   7      108.19      108.23      7.76 o 
  -8   3   7       93.43       85.91      4.76 o 
  -7   3   7      144.37      150.81      5.92 o 
  -6   3   7        0.93        0.62      0.57 o 
  -5   3   7      303.88      273.11      6.35 o 
  -4   3   7       22.98       25.10      1.63 o 
  -3   3   7       61.41       59.19      2.36 o 
  -2   3   7      198.72      228.94      4.81 o 
  -1   3   7      421.57      452.79      7.27 o 
   0   3   7        1.50        1.64      1.24 o 
   1   3   7       78.69       74.67      3.51 o 
   2   3   7       33.32       33.43      3.46 o 
   3   3   7       17.03       22.30      3.28 o 
   4   3   7       20.72       27.57      3.73 o 
   5   3   7        0.04        0.00      3.26 o 
   6   3   7        0.44        0.00      3.90 o 
 -11   4   7        4.59        8.07      4.88 o 
 -10   4   7        0.14        0.00      3.93 o 
  -9   4   7        1.32        1.56      2.61 o 
  -8   4   7      103.91       96.68     11.22 o 
  -7   4   7       64.69       64.05      4.45 o 
  -6   4   7      115.78      121.36      4.09 o 
  -5   4   7      327.76      286.29      5.67 o 
  -4   4   7       50.93       45.63      2.18 o 
  -3   4   7       79.37       76.02      2.31 o 
  -2   4   7      346.07      380.14      6.82 o 
  -1   4   7        1.62        0.00      1.77 o 
   0   4   7       18.16       20.25      1.74 o 
   1   4   7        0.11        1.17      1.46 o 
   2   4   7        3.23        0.51      2.92 o 
   3   4   7       70.53       75.49      4.95 o 
   4   4   7       13.53        8.14      3.28 o 
   5   4   7        0.30        0.00      3.40 o 
 -11   5   7       17.45       31.13      6.00 o 
 -10   5   7       57.38       67.22      6.85 o 
  -9   5   7        9.52       10.69      2.92 o 
  -8   5   7       14.96       11.90      2.95 o 
  -7   5   7       75.68       83.75      6.11 o 
  -6   5   7       62.76       57.06      4.93 o 
  -5   5   7       28.41       39.25      3.48 o 
  -4   5   7        2.64        3.14      1.74 o 
  -3   5   7      135.13      127.10      4.74 o 
  -2   5   7        0.13        0.00      2.09 o 
  -1   5   7       29.12       32.90      2.72 o 
   0   5   7       15.04       15.81      2.13 o 
   1   5   7       17.21       23.09      3.26 o 
   2   5   7       17.30       16.36      3.27 o 
   3   5   7       28.79       32.71      3.97 o 
   4   5   7        0.23        0.11      3.91 o 
 -11   6   7        1.82        4.28      5.20 o 
 -10   6   7        2.83        4.00      3.47 o 
  -9   6   7        1.28        0.00      3.11 o 
  -8   6   7       35.41       46.31      5.32 o 
  -7   6   7      172.54      160.41      6.93 o 
  -6   6   7      128.25      106.33      4.69 o 
  -5   6   7       29.43       24.53      2.37 o 
  -4   6   7      237.56      240.84      6.43 o 
  -3   6   7       23.86       25.90      2.55 o 
  -2   6   7        3.58        2.43      2.37 o 
  -1   6   7        8.76        8.70      2.26 o 
   0   6   7        2.85        2.14      2.17 o 
   1   6   7        4.39        1.70      3.19 o 
   2   6   7        1.12        0.00      3.69 o 
   3   6   7       30.13       31.75      4.67 o 
 -11   7   7        4.22       13.75      5.31 o 
 -10   7   7        7.97        3.28      3.66 o 
  -9   7   7       87.62      104.46      6.41 o 
  -8   7   7       89.77       83.37      5.51 o 
  -7   7   7       36.00       23.40      3.33 o 
  -6   7   7       54.65       53.19      3.83 o 
  -5   7   7        0.10        0.00      2.63 o 
  -4   7   7      106.42      108.89      5.25 o 
  -3   7   7        8.46        4.31      2.57 o 
  -2   7   7      226.53      214.83      7.45 o 
  -1   7   7      222.26      229.48      7.82 o 
   0   7   7       26.81       29.68      5.03 o 
   1   7   7        6.62       10.66      3.75 o 
   2   7   7       38.77       40.05      5.40 o 
   3   7   7        0.27        0.00      5.63 o 
 -10   8   7       32.98       31.59      4.90 o 
  -9   8   7       53.16       48.14      5.65 o 
  -8   8   7       22.38       23.80      4.10 o 
  -7   8   7        0.99        3.55      3.02 o 
  -6   8   7        0.30        0.31      3.04 o 
  -5   8   7       36.86       39.79      4.87 o 
  -4   8   7        0.74        0.23      3.09 o 
  -3   8   7       30.61       23.64      4.00 o 
  -2   8   7       83.61       91.00      6.68 o 
  -1   8   7       26.54       28.33      6.15 o 
   0   8   7        2.67        0.00      4.13 o 
   1   8   7        0.05        0.23      4.52 o 
 -10   9   7        1.98        0.00      5.53 o 
  -9   9   7       25.07       24.45      5.86 o 
  -8   9   7       76.82       87.94      6.57 o 
  -7   9   7       15.99       12.89      3.30 o 
  -6   9   7       20.16       25.35      3.82 o 
  -5   9   7        0.14        1.77      3.72 o 
  -4   9   7        3.79        3.15      3.81 o 
  -3   9   7       73.89       70.51      5.38 o 
  -2   9   7        0.58        1.02      3.90 o 
  -1   9   7        0.95        0.00      7.93 o 
   0   9   7        2.04        0.00      5.84 o 
  -9  10   7        3.94        0.67      4.91 o 
  -8  10   7       46.89       54.09      5.12 o 
  -7  10   7       41.19       37.67      4.68 o 
  -6  10   7        3.79        4.65      3.66 o 
  -5  10   7       12.20       15.93      4.31 o 
  -4  10   7       15.82       21.22      4.63 o 
  -3  10   7        2.49        6.15      4.61 o 
  -2  10   7        0.25        2.79      5.84 o 
  -7  11   7        0.01        0.00      6.35 o 
  -6  11   7        8.36       10.94      3.77 o 
  -5  11   7        1.87        0.00      4.67 o 
  -4  11   7        1.85        0.00      5.70 o 
   2 -13   8        1.15        6.95      3.99 o 
   3 -13   8        3.29        5.28      6.72 o 
   4 -13   8        3.36        9.40      6.25 o 
  -1 -12   8        1.13        1.44      4.94 o 
   0 -12   8        2.39        1.67      2.99 o 
   1 -12   8       18.76       24.52      5.77 o 
   2 -12   8       31.11       32.18      5.12 o 
   3 -12   8        0.78        1.77      4.70 o 
   4 -12   8       26.58       30.90      5.39 o 
   5 -12   8        2.09        1.16      4.95 o 
   6 -12   8        6.73        2.59      4.14 o 
  -3 -11   8        1.65        0.00      8.29 o 
  -2 -11   8        0.06        0.00      4.81 o 
  -1 -11   8        1.95        5.00      2.69 o 
   0 -11   8        1.94        4.02      3.59 o 
   1 -11   8        3.30        4.15      4.62 o 
   2 -11   8        8.10        7.58      4.24 o 
   3 -11   8        9.77       10.05      4.57 o 
   4 -11   8        1.79        4.80      4.47 o 
   5 -11   8       40.51       43.09      4.77 o 
   6 -11   8        0.13        3.80      3.20 o 
   7 -11   8        9.67        7.48      3.46 o 
  -4 -10   8       24.55       28.18      6.52 o 
  -3 -10   8       50.48       61.71     10.27 o 
  -2 -10   8        0.25        1.11      4.06 o 
  -1 -10   8        2.89        8.24      3.69 o 
   0 -10   8       64.46       75.53      5.06 o 
   1 -10   8       18.48       17.10      2.72 o 
   2 -10   8        0.45        0.00      3.14 o 
   3 -10   8        2.86        2.24      2.93 o 
   4 -10   8       11.10       13.98      2.93 o 
   5 -10   8        1.05        3.73      3.39 o 
   6 -10   8        0.67        0.00      3.12 o 
   7 -10   8        2.15        1.68      3.20 o 
   8 -10   8        0.98        7.16      7.58 o 
  -5  -9   8       30.26       33.78      5.75 o 
  -4  -9   8      113.77      108.26      7.69 o 
  -3  -9   8        8.42        8.00      3.50 o 
  -2  -9   8        5.61        4.87      3.25 o 
  -1  -9   8        5.41        5.94      3.04 o 
   0  -9   8      195.14      186.56      6.46 o 
   1  -9   8        0.45        0.00      2.41 o 
   2  -9   8       86.79       86.21      5.18 o 
   3  -9   8        8.96        6.49      2.47 o 
   4  -9   8      118.37      115.73      5.59 o 
   5  -9   8        0.06        0.00      2.45 o 
   6  -9   8        7.44        5.29      2.56 o 
   7  -9   8        0.19        0.00      2.83 o 
   8  -9   8        0.02        0.00      3.87 o 
  -6  -8   8        6.63        7.47      4.90 o 
  -5  -8   8        5.17        9.80      4.86 o 
  -4  -8   8       27.71       25.07      3.96 o 
  -3  -8   8      116.36      146.55      7.79 o 
  -2  -8   8        8.88       11.81      2.58 o 
  -1  -8   8        0.01        0.28      2.35 o 
   0  -8   8        4.87        6.39      2.49 o 
   1  -8   8       90.53       99.47      4.13 o 
   2  -8   8        0.94        0.00      1.58 o 
   3  -8   8       34.01       35.26      2.80 o 
   4  -8   8        2.91        1.24      2.40 o 
   5  -8   8        6.30        7.10      2.69 o 
   6  -8   8        0.59        0.33      2.50 o 
   7  -8   8       18.61       12.41      3.64 o 
   8  -8   8        2.19        3.81      3.83 o 
  -7  -7   8       40.36       52.89      8.28 o 
  -6  -7   8       10.78       17.90      4.84 o 
  -5  -7   8       45.09       44.39      5.52 o 
  -4  -7   8        1.89        0.00      3.16 o 
  -3  -7   8      329.27      317.57      7.48 o 
  -2  -7   8      428.13      468.50     12.78 o 
  -1  -7   8       10.16       10.82      2.47 o 
   0  -7   8      327.78      333.03      6.46 o 
   1  -7   8       40.72       40.61      2.04 o 
   2  -7   8        8.74        9.12      1.16 o 
   3  -7   8       40.46       34.46      2.69 o 
   4  -7   8        2.41        6.12      2.21 o 
   5  -7   8       20.05       20.99      2.69 o 
   6  -7   8        3.44        2.65      2.38 o 
   7  -7   8       10.81       16.44      3.19 o 
   8  -7   8        0.15        1.05      4.14 o 
  -7  -6   8        1.14        3.19      4.78 o 
  -6  -6   8       16.64       19.64      4.80 o 
  -5  -6   8        3.43        1.45      3.95 o 
  -4  -6   8        0.62        0.14      3.58 o 
  -3  -6   8      301.53      309.96      7.88 o 
  -2  -6   8      416.78      398.03      8.88 o 
  -1  -6   8       22.14       23.78      3.00 o 
   0  -6   8       39.77       39.80      2.33 o 
   1  -6   8       89.01       82.25      3.72 o 
   2  -6   8       24.34       23.53      2.49 o 
   3  -6   8        0.06        0.00      1.49 o 
   4  -6   8        0.07        0.02      2.00 o 
   5  -6   8      108.17      118.25      4.54 o 
   6  -6   8       48.35       47.81      4.01 o 
   7  -6   8        2.69        8.47      3.67 o 
   8  -6   8        2.06        4.91      4.54 o 
  -8  -5   8       31.69       28.11      5.61 o 
  -7  -5   8       77.28       62.35      7.66 o 
  -6  -5   8       53.98       57.91      5.81 o 
  -5  -5   8       71.15       67.50      6.01 o 
  -4  -5   8       14.23       14.78      2.07 o 
  -3  -5   8      410.33      388.81      8.92 o 
  -2  -5   8      711.74      704.61     11.17 o 
  -1  -5   8        2.92        3.23      1.58 o 
   0  -5   8        0.93        0.79      1.07 o 
   1  -5   8       43.06       44.20      2.40 o 
   2  -5   8       32.33       35.22      2.80 o 
   3  -5   8       12.23       11.96      1.55 o 
   4  -5   8       59.87       60.96      4.23 o 
   5  -5   8       51.63       48.85      3.14 o 
   6  -5   8        4.07        3.08      3.85 o 
   7  -5   8        0.01        4.23      4.09 o 
   8  -5   8        1.88        3.37      4.59 o 
  -9  -4   8        0.39        0.00      5.42 o 
  -8  -4   8        0.54        0.00      4.73 o 
  -7  -4   8        0.54        4.15      4.30 o 
  -6  -4   8        1.83        2.53      3.89 o 
  -5  -4   8      117.54       94.04      6.69 o 
  -4  -4   8        2.53        2.26      1.59 o 
  -3  -4   8        2.04        0.16      1.75 o 
  -2  -4   8      675.78      664.63     10.43 o 
  -1  -4   8       47.15       47.65      2.52 o 
   0  -4   8        3.83        5.34      0.87 o 
   1  -4   8        3.50        4.72      1.36 o 
   2  -4   8        2.22        0.01      1.38 o 
   3  -4   8       11.97       10.28      1.44 o 
   4  -4   8        7.94        8.59      1.87 o 
   5  -4   8        4.68        1.39      3.62 o 
   6  -4   8       26.64       45.11      5.03 o 
   7  -4   8        0.80        0.00      4.13 o 
   8  -4   8       39.42       34.98      5.36 o 
  -9  -3   8       16.18       18.48      4.74 o 
  -8  -3   8       25.28       21.45      4.55 o 
  -7  -3   8       31.62       30.30      7.10 o 
  -6  -3   8       20.38       17.24      3.62 o 
  -5  -3   8       31.33       27.17      2.21 o 
  -4  -3   8       82.60       80.75      3.76 o 
  -3  -3   8       20.14       23.67      1.83 o 
  -2  -3   8       11.09       11.66      1.73 o 
  -1  -3   8       17.43       17.33      2.24 o 
   0  -3   8     1701.18     1792.50     13.08 o 
   1  -3   8       85.00      101.36      2.59 o 
   2  -3   8       19.29       15.74      1.21 o 
   3  -3   8        5.03        4.21      1.23 o 
   4  -3   8        1.41        0.00      1.69 o 
   5  -3   8       26.35       25.66      3.46 o 
   6  -3   8        7.14        7.15      3.54 o 
   7  -3   8       11.74       14.53      4.34 o 
   8  -3   8        2.53        1.34      5.38 o 
 -10  -2   8        1.55        6.33      6.20 o 
  -9  -2   8       19.61       26.31      5.17 o 
  -8  -2   8       20.00       20.40      4.20 o 
  -7  -2   8       14.82       13.25      4.57 o 
  -6  -2   8      240.89      230.12     10.13 o 
  -5  -2   8      263.36      241.14      6.38 o 
  -4  -2   8      185.75      175.81      4.70 o 
  -3  -2   8        1.30        1.23      1.04 o 
  -2  -2   8      202.03      199.10      3.77 o 
  -1  -2   8     1824.08     1910.31     14.38 o 
   0  -2   8       79.09       98.00      2.95 o 
   1  -2   8      130.44      145.38      3.03 o 
   2  -2   8        6.73        6.56      0.98 o 
   3  -2   8        7.60        6.95      1.10 o 
   4  -2   8        6.28        0.00      2.95 o 
   5  -2   8       36.06       34.53      3.91 o 
   6  -2   8        1.74        1.50      3.58 o 
   7  -2   8        9.45        4.86      5.14 o 
   8  -2   8        2.88        0.00      9.94 o 
 -10  -1   8       13.60       11.24      5.01 o 
  -9  -1   8       10.40       14.11      4.61 o 
  -8  -1   8       71.28       69.71      6.61 o 
  -7  -1   8       50.00       42.69      5.27 o 
  -6  -1   8       49.00       57.27      7.28 o 
  -5  -1   8       57.11       46.13      4.54 o 
  -4  -1   8      448.42      441.42      9.40 o 
  -3  -1   8      915.25      932.78     10.42 o 
  -2  -1   8      196.65      216.47      4.07 o 
  -1  -1   8        0.20        0.76      1.48 o 
   0  -1   8      122.42      109.44      3.24 o 
   1  -1   8       27.84       26.50      1.66 o 
   2  -1   8       10.17       11.76      1.14 o 
   3  -1   8        0.53        1.22      1.61 o 
   4  -1   8      665.78      660.01     23.87 o 
   5  -1   8       37.71       39.64      4.64 o 
   6  -1   8        2.58        2.84      3.77 o 
   7  -1   8        0.75        1.02      4.05 o 
 -10   0   8        1.80        3.51      5.08 o 
  -9   0   8       17.01       14.18      4.66 o 
  -8   0   8       61.22       64.36      6.32 o 
  -7   0   8      424.26      433.99     15.08 o 
  -6   0   8       68.28       64.87      6.21 o 
  -5   0   8      207.31      212.93      6.50 o 
  -4   0   8        0.41        0.64      1.78 o 
  -3   0   8      827.27      830.25      9.14 o 
  -2   0   8      181.86      166.23      4.36 o 
  -1   0   8        0.00        0.00      1.05 o 
   0   0   8        8.44        8.38      1.26 o 
   1   0   8       99.08      101.06      2.81 o 
   2   0   8        3.40        2.70      1.08 o 
   3   0   8       34.64       36.63      4.29 o 
   4   0   8        1.59        5.82      2.75 o 
   5   0   8       50.09       47.87      5.21 o 
   6   0   8        2.57        2.13      3.93 o 
   7   0   8        2.85        2.25      4.50 o 
 -11   1   8       43.07       37.22      7.00 o 
 -10   1   8       24.41       23.52      4.81 o 
  -9   1   8        6.11        8.16      4.27 o 
  -8   1   8       57.99       72.12      6.60 o 
  -7   1   8        9.39       15.38      4.23 o 
  -6   1   8     1108.07     1077.49     26.40 o 
  -5   1   8       19.89       24.34      2.55 o 
  -4   1   8        1.10        1.82      1.66 o 
  -3   1   8     1508.83     1555.27     17.22 o 
  -2   1   8       77.27       79.68      2.87 o 
  -1   1   8       37.56       39.60      2.02 o 
   0   1   8      100.31       92.26      2.81 o 
   1   1   8      302.90      303.54      4.01 o 
   2   1   8       43.56       46.98      3.19 o 
   3   1   8        0.44        2.58      2.57 o 
   4   1   8        2.54        4.50      2.89 o 
   5   1   8        0.00        1.37      3.11 o 
   6   1   8        0.07        0.86      4.28 o 
 -11   2   8        0.43        0.00      5.16 o 
 -10   2   8       88.19      102.13      8.16 o 
  -9   2   8        5.27        5.84      4.02 o 
  -8   2   8        3.34        3.57      4.08 o 
  -7   2   8     1223.33     1252.13     22.44 o 
  -6   2   8      625.80      641.38     16.76 o 
  -5   2   8      947.77      970.43     18.00 o 
  -4   2   8      145.23      129.61      5.75 o 
  -3   2   8      113.03      115.15      3.39 o 
  -2   2   8      364.69      382.52      4.51 o 
  -1   2   8      123.05      127.86      2.95 o 
   0   2   8       16.03       16.39      1.63 o 
   1   2   8        1.45        1.31      1.46 o 
   2   2   8      120.44      119.66      5.42 o 
   3   2   8        8.86       13.09      2.87 o 
   4   2   8       12.28       16.07      3.38 o 
   5   2   8        0.46        0.00      3.31 o 
   6   2   8        2.41        0.00      4.85 o 
 -11   3   8        3.83        8.01      5.50 o 
 -10   3   8        9.91        9.62      4.20 o 
  -9   3   8       10.14       13.16      5.35 o 
  -8   3   8       18.54       13.90      3.89 o 
  -7   3   8      719.96      707.94     14.68 o 
  -6   3   8     1173.54     1124.54     17.62 o 
  -5   3   8       35.04       41.33      3.49 o 
  -4   3   8       17.32       15.42      1.51 o 
  -3   3   8      118.44      115.51      3.12 o 
  -2   3   8       31.76       34.67      2.03 o 
  -1   3   8       45.65       49.27      2.40 o 
   0   3   8      128.21      133.33      3.86 o 
   1   3   8       60.94       59.40      3.41 o 
   2   3   8        1.57        1.77      2.26 o 
   3   3   8        7.34        2.89      3.00 o 
   4   3   8       25.65       29.53      3.70 o 
   5   3   8        1.17        0.00      3.68 o 
 -11   4   8        3.14        1.27      5.15 o 
 -10   4   8       13.45       14.64      4.49 o 
  -9   4   8       15.93       15.22      4.14 o 
  -8   4   8       16.51       11.31      3.30 o 
  -7   4   8        4.12        0.67      2.31 o 
  -6   4   8        4.48        1.90      2.37 o 
  -5   4   8       14.36       11.35      2.72 o 
  -4   4   8      305.16      313.14      7.18 o 
  -3   4   8       27.68       30.35      2.71 o 
  -2   4   8       56.70       58.37      3.17 o 
  -1   4   8        8.50        6.41      1.05 o 
   0   4   8       40.78       40.64      2.90 o 
   1   4   8       17.53       12.69      2.86 o 
   2   4   8        0.05        0.00      2.98 o 
   3   4   8       21.12       21.66      3.75 o 
   4   4   8        7.00        8.67      3.49 o 
 -11   5   8       42.13       55.04      8.57 o 
 -10   5   8       13.71       25.21      5.37 o 
  -9   5   8        6.77        5.15      3.12 o 
  -8   5   8      159.26      161.68      7.26 o 
  -7   5   8        5.48        0.75      2.83 o 
  -6   5   8      191.91      169.97      6.80 o 
  -5   5   8        5.10        4.17      2.23 o 
  -4   5   8      458.85      460.45      8.86 o 
  -3   5   8        2.90        1.34      1.82 o 
  -2   5   8        4.21        2.49      2.29 o 
  -1   5   8        1.40        0.96      2.00 o 
   0   5   8        7.94       10.67      2.15 o 
   1   5   8        4.34        6.71      2.97 o 
   2   5   8       35.37       38.24      4.05 o 
   3   5   8        9.17       13.29      3.98 o 
   4   5   8       13.00       13.11      4.76 o 
 -11   6   8        0.29        1.79      5.37 o 
 -10   6   8        5.93        7.90      3.89 o 
  -9   6   8        1.82        0.30      3.46 o 
  -8   6   8       18.88       23.84      3.49 o 
  -7   6   8       50.24       41.93      4.61 o 
  -6   6   8       21.55       20.41      2.73 o 
  -5   6   8       70.47       67.59      3.60 o 
  -4   6   8        4.09        1.54      1.84 o 
  -3   6   8       41.97       40.08      3.56 o 
  -2   6   8        2.87        2.91      2.44 o 
  -1   6   8       62.34       58.20      4.07 o 
   0   6   8        5.79        2.73      3.67 o 
   1   6   8        0.19        0.00      3.49 o 
   2   6   8        1.96        1.69      3.80 o 
   3   6   8        4.82        7.16      4.38 o 
 -10   7   8        0.01        0.00      3.88 o 
  -9   7   8        0.16        0.00      3.47 o 
  -8   7   8       32.25       25.24      3.72 o 
  -7   7   8      134.93      132.04      9.22 o 
  -6   7   8       37.94       34.64      3.30 o 
  -5   7   8        6.43        4.13      2.66 o 
  -4   7   8        5.54        1.88      2.22 o 
  -3   7   8      110.67      112.78      5.85 o 
  -2   7   8      124.21      112.81      5.89 o 
  -1   7   8        0.08        1.71      4.31 o 
   0   7   8       42.31       42.83      5.54 o 
   1   7   8        5.11        6.82      3.80 o 
   2   7   8        1.92        1.63      4.02 o 
 -10   8   8        0.09        3.96      4.97 o 
  -9   8   8        2.53        3.61      4.34 o 
  -8   8   8       37.48       42.34      4.55 o 
  -7   8   8       13.40        9.01      3.37 o 
  -6   8   8       12.95        7.37      3.09 o 
  -5   8   8       25.11       21.92      3.17 o 
  -4   8   8        4.62        0.95      3.51 o 
  -3   8   8       55.53       52.89      6.60 o 
  -2   8   8       15.41       10.23      3.79 o 
  -1   8   8       26.67       24.80      6.41 o 
   0   8   8       10.84        5.74      4.94 o 
   1   8   8        0.75        1.56      5.34 o 
  -9   9   8        5.29        7.72      4.04 o 
  -8   9   8        1.37        4.96      3.74 o 
  -7   9   8       14.62       15.00      3.48 o 
  -6   9   8       31.44       31.03      3.85 o 
  -5   9   8       10.07        5.37      3.22 o 
  -4   9   8       26.36       31.25      6.77 o 
  -3   9   8        8.42        5.53      4.24 o 
  -2   9   8        1.50        5.29      5.70 o 
  -1   9   8       15.07       19.87      9.79 o 
  -8  10   8        0.44        0.00      4.51 o 
  -7  10   8       26.28       26.61      4.33 o 
  -6  10   8       31.08       33.82      5.44 o 
  -5  10   8        1.42        5.29      3.82 o 
  -4  10   8        3.53        2.27      4.55 o 
  -3  10   8        1.11        0.00      5.98 o 
   0 -12   9       17.77       14.94      4.42 o 
   1 -12   9       83.65       99.99      6.80 o 
   2 -12   9        1.26        0.00      4.75 o 
   3 -12   9       11.62       10.87      5.13 o 
   4 -12   9       12.09       11.63      4.82 o 
   5 -12   9       17.33       14.64      4.68 o 
  -2 -11   9        0.01        0.00      5.01 o 
  -1 -11   9        3.84        0.89      4.56 o 
   0 -11   9       29.09       27.88      4.52 o 
   1 -11   9        0.07        1.85      3.88 o 
   2 -11   9        0.04        0.82      3.25 o 
   3 -11   9        0.55        0.00      4.50 o 
   4 -11   9        8.38       11.26      4.56 o 
   5 -11   9       15.38       11.23      3.56 o 
   6 -11   9       51.05       69.79      5.98 o 
  -4 -10   9        9.91       11.01      5.86 o 
  -3 -10   9       24.85       30.34      4.28 o 
  -2 -10   9        1.23        2.85      4.22 o 
  -1 -10   9       11.10       14.46      3.07 o 
   0 -10   9        3.56       10.86      3.77 o 
   1 -10   9        0.10        1.46      2.68 o 
   2 -10   9       39.08       44.25      3.79 o 
   3 -10   9        0.42        0.00      3.16 o 
   4 -10   9        1.05        1.88      3.15 o 
   5 -10   9       16.82       13.59      3.00 o 
   6 -10   9        1.27        0.00      3.23 o 
   7 -10   9        2.18        0.00      4.12 o 
  -5  -9   9        6.37        0.00      8.67 o 
  -4  -9   9       12.58       22.99      4.19 o 
  -3  -9   9        0.66        2.28      3.21 o 
  -2  -9   9       19.43       18.80      2.81 o 
  -1  -9   9        0.61        0.08      2.23 o 
   0  -9   9       43.58       42.25      3.26 o 
   1  -9   9      133.98      123.66      5.91 o 
   2  -9   9       79.42       78.79      4.45 o 
   3  -9   9        1.51        0.67      2.88 o 
   4  -9   9        4.85        4.62      2.57 o 
   5  -9   9        0.01        0.00      2.66 o 
   6  -9   9        2.53        1.23      2.64 o 
   7  -9   9        0.21        0.00      3.87 o 
  -6  -8   9        5.63       12.09      6.63 o 
  -5  -8   9       47.76       61.58      6.49 o 
  -4  -8   9       47.42       46.04      5.79 o 
  -3  -8   9        2.46        4.56      2.85 o 
  -2  -8   9        5.34        8.12      2.31 o 
  -1  -8   9        0.32        0.74      2.11 o 
   0  -8   9      715.06      676.71     12.40 o 
   1  -8   9      298.91      286.68      8.27 o 
   2  -8   9      111.00      118.59      6.30 o 
   3  -8   9       28.81       36.97      3.55 o 
   4  -8   9       16.68       14.14      2.57 o 
   5  -8   9        2.88        0.00      2.56 o 
   6  -8   9       17.73       17.03      2.74 o 
   7  -8   9        7.74        8.37      3.79 o 
   8  -8   9        1.19        5.37      8.58 o 
  -7  -7   9        3.18        0.00      6.49 o 
  -6  -7   9        1.49        0.00      4.63 o 
  -5  -7   9      130.86      129.89      8.64 o 
  -4  -7   9       58.44       56.18      5.13 o 
  -3  -7   9       21.26       18.92      3.03 o 
  -2  -7   9      216.07      203.71      6.99 o 
  -1  -7   9       69.33       71.45      5.80 o 
   0  -7   9     1967.70     2037.82     20.58 o 
   1  -7   9      159.33      171.78      6.38 o 
   2  -7   9        9.93        9.46      2.56 o 
   3  -7   9       65.48       68.98      3.43 o 
   4  -7   9       13.33       16.70      2.46 o 
   5  -7   9        0.10        2.42      2.36 o 
   6  -7   9        0.15        0.00      3.03 o 
   7  -7   9       30.57       32.37      4.31 o 
   8  -7   9       10.04        9.07      5.19 o 
  -7  -6   9        1.15        0.00      5.29 o 
  -6  -6   9       36.33       31.89      5.25 o 
  -5  -6   9       21.54       16.27      4.56 o 
  -4  -6   9        5.09        9.20      3.37 o 
  -3  -6   9       16.78       19.51      2.80 o 
  -2  -6   9       30.52       32.70      3.50 o 
  -1  -6   9     1552.14     1552.38     19.96 o 
   0  -6   9       47.37       46.50      4.18 o 
   1  -6   9       58.01       66.79      4.14 o 
   2  -6   9       16.03       14.00      2.21 o 
   3  -6   9       14.56       14.96      2.19 o 
   4  -6   9        3.00        5.48      2.14 o 
   5  -6   9       57.07       59.78      3.42 o 
   6  -6   9        7.47       10.34      3.68 o 
   7  -6   9        2.82        1.66      3.62 o 
   8  -6   9        0.00        0.00      4.76 o 
  -8  -5   9       24.12       35.11      5.71 o 
  -7  -5   9       35.72       27.76      4.74 o 
  -6  -5   9      136.68      146.65      8.90 o 
  -5  -5   9       28.91       24.64      4.40 o 
  -4  -5   9      182.32      159.56      9.84 o 
  -3  -5   9      113.78      117.58      8.89 o 
  -2  -5   9        0.30        0.00      2.28 o 
  -1  -5   9      116.40      113.42      3.92 o 
   0  -5   9       68.30       70.16      3.85 o 
   1  -5   9      206.21      217.04      4.91 o 
   2  -5   9       28.41       27.14      2.12 o 
   3  -5   9        0.28        0.76      1.68 o 
   4  -5   9       16.19       19.18      2.37 o 
   5  -5   9        0.17        0.00      3.39 o 
   6  -5   9       18.28       14.22      3.97 o 
   7  -5   9        0.46        1.10      3.89 o 
   8  -5   9        1.68        1.20      6.89 o 
  -9  -4   9        2.22        4.14      6.19 o 
  -8  -4   9        0.00        0.00      4.84 o 
  -7  -4   9       92.92       93.03      7.65 o 
  -6  -4   9       50.77       35.25      4.81 o 
  -5  -4   9       66.60       54.26      5.47 o 
  -4  -4   9       29.14       29.05      3.26 o 
  -3  -4   9       31.03       31.39      2.86 o 
  -2  -4   9       83.04       81.40      4.22 o 
  -1  -4   9       84.80       80.40      3.13 o 
   0  -4   9      315.19      324.33      6.15 o 
   1  -4   9      428.91      428.38      5.61 o 
   2  -4   9       52.07       55.81      2.26 o 
   3  -4   9        0.88        1.46      1.58 o 
   4  -4   9        0.01        0.00      2.13 o 
   5  -4   9       50.13       58.07      4.90 o 
   6  -4   9        0.05        0.00      3.80 o 
   7  -4   9       17.92       16.98      4.64 o 
  -9  -3   9       47.23       54.24      8.22 o 
  -8  -3   9      101.80      109.59      8.10 o 
  -7  -3   9       39.67       28.81      5.35 o 
  -6  -3   9       11.20        9.14      3.96 o 
  -5  -3   9      159.37      164.19      8.52 o 
  -4  -3   9       44.31       43.26      3.46 o 
  -3  -3   9        1.42        1.44      1.78 o 
  -2  -3   9       42.54       38.52      2.46 o 
  -1  -3   9      195.46      210.88      4.54 o 
   0  -3   9      129.53      120.84      2.96 o 
   1  -3   9       12.62        9.82      1.14 o 
   2  -3   9      207.70      207.34      5.75 o 
   3  -3   9        5.29        4.99      1.64 o 
   4  -3   9        4.29        3.93      2.49 o 
   5  -3   9       10.64        7.82      3.54 o 
   6  -3   9        1.29        1.40      3.83 o 
   7  -3   9        1.18        0.18      4.86 o 
  -9  -2   9       47.91       50.89      6.75 o 
  -8  -2   9       15.73       14.41      4.32 o 
  -7  -2   9       73.47       59.03      6.02 o 
  -6  -2   9       73.38       82.39      6.74 o 
  -5  -2   9      229.60      243.74     10.05 o 
  -4  -2   9       21.10       22.75      1.80 o 
  -3  -2   9        0.23        0.00      1.12 o 
  -2  -2   9      365.14      358.99      5.85 o 
  -1  -2   9      379.73      375.73      8.34 o 
   0  -2   9      230.39      234.18      4.13 o 
   1  -2   9       95.41       96.48      2.79 o 
   2  -2   9       41.08       44.53      2.09 o 
   3  -2   9        1.64        1.03      2.51 o 
   4  -2   9        5.45        7.43      3.03 o 
   5  -2   9       71.05       79.92      8.01 o 
   6  -2   9       32.16       33.24      5.50 o 
   7  -2   9        4.37        5.10      4.86 o 
 -10  -1   9        5.13        3.46      5.69 o 
  -9  -1   9        4.08        4.30      4.87 o 
  -8  -1   9      231.00      240.41     11.41 o 
  -7  -1   9      115.00      101.27      7.53 o 
  -6  -1   9        9.66        8.87      3.78 o 
  -5  -1   9      298.35      326.20     13.56 o 
  -4  -1   9       38.28       38.67      2.76 o 
  -3  -1   9       62.22       59.81      3.28 o 
  -2  -1   9       15.51       15.85      1.33 o 
  -1  -1   9        1.24        1.19      1.29 o 
   0  -1   9       33.47       34.20      2.11 o 
   1  -1   9       33.59       35.44      1.93 o 
   2  -1   9        9.87       10.76      2.01 o 
   3  -1   9        6.78        5.61      2.15 o 
   4  -1   9       24.26       22.10      4.47 o 
   5  -1   9       48.81       42.72      4.85 o 
   6  -1   9       61.77       49.39      5.45 o 
 -10   0   9       57.64       54.15      7.10 o 
  -9   0   9       38.04       25.65      4.96 o 
  -8   0   9       81.44       91.72      7.36 o 
  -7   0   9       98.52      118.84      8.00 o 
  -6   0   9      338.73      322.27     11.87 o 
  -5   0   9     1210.80     1150.42     25.23 o 
  -4   0   9        0.14        0.00      2.01 o 
  -3   0   9      184.31      199.07      3.59 o 
  -2   0   9      102.03       96.65      3.66 o 
  -1   0   9        1.10        1.68      1.32 o 
   0   0   9      111.06      103.53      3.59 o 
   1   0   9       11.74       10.59      1.66 o 
   2   0   9       12.93        9.38      2.16 o 
   3   0   9       17.17       24.85      2.81 o 
   4   0   9       34.15       26.76      4.18 o 
   5   0   9       90.28       89.98      6.24 o 
   6   0   9       12.74        9.42      4.09 o 
 -10   1   9        4.95        5.75      4.97 o 
  -9   1   9        0.02        0.00      4.36 o 
  -8   1   9       10.51        5.90      4.08 o 
  -7   1   9      344.03      338.17     12.52 o 
  -6   1   9       11.17       17.33      4.43 o 
  -5   1   9       76.14       74.93      6.13 o 
  -4   1   9       97.84       84.56      5.79 o 
  -3   1   9      102.79      105.22      3.77 o 
  -2   1   9        0.64        0.00      1.24 o 
  -1   1   9      141.71      126.19      3.92 o 
   0   1   9       24.07       25.49      1.99 o 
   1   1   9        1.49        0.30      1.43 o 
   2   1   9        4.13        5.63      2.16 o 
   3   1   9       48.76       45.55      3.42 o 
   4   1   9       67.94       75.95      6.02 o 
   5   1   9        0.59        0.00      4.00 o 
   6   1   9        0.03        0.00      4.83 o 
 -11   2   9       14.33       10.35      5.63 o 
 -10   2   9       63.18       62.41      6.89 o 
  -9   2   9       17.58       24.04      4.66 o 
  -8   2   9       43.26       38.97      5.85 o 
  -7   2   9       52.16       47.30      5.91 o 
  -6   2   9       68.34       77.25      7.57 o 
  -5   2   9      151.79      147.22      8.12 o 
  -4   2   9      107.44      100.69      9.79 o 
  -3   2   9      133.10      136.36      4.40 o 
  -2   2   9      174.86      171.63      5.48 o 
  -1   2   9      109.31      106.27      3.69 o 
   0   2   9       42.63       47.05      2.68 o 
   1   2   9       34.39       41.34      3.11 o 
   2   2   9        5.83        5.03      2.33 o 
   3   2   9       18.94       20.27      3.01 o 
   4   2   9        1.20        0.50      3.17 o 
   5   2   9        0.71        0.00      4.39 o 
 -11   3   9        4.98        2.33      5.71 o 
 -10   3   9        8.03       14.56      5.00 o 
  -9   3   9       10.07        6.17      4.00 o 
  -8   3   9       13.53       17.81      4.26 o 
  -7   3   9       64.86       70.25      6.19 o 
  -6   3   9       76.62       68.97      5.80 o 
  -5   3   9        0.25        0.67      2.34 o 
  -4   3   9      426.51      424.12     11.10 o 
  -3   3   9       23.63       20.10      2.23 o 
  -2   3   9       66.40       73.34      2.59 o 
  -1   3   9       69.04       63.77      3.05 o 
   0   3   9      189.63      183.83      4.70 o 
   1   3   9        0.26        3.00      2.11 o 
   2   3   9        0.87        0.92      2.91 o 
   3   3   9        1.97        2.29      3.19 o 
   4   3   9        7.16        6.69      3.50 o 
 -11   4   9        8.26       13.07      7.46 o 
 -10   4   9        1.23        3.01      6.09 o 
  -9   4   9       56.78       66.46      8.17 o 
  -8   4   9        1.43        0.65      3.78 o 
  -7   4   9        0.60        0.00      2.93 o 
  -6   4   9       37.50       26.14      3.19 o 
  -5   4   9       58.93       66.99      5.02 o 
  -4   4   9       30.68       26.78      2.65 o 
  -3   4   9        6.47        5.46      1.81 o 
  -2   4   9        1.47        0.20      1.43 o 
  -1   4   9        2.48        0.42      2.11 o 
   0   4   9        2.27        0.39      2.61 o 
   1   4   9       20.39       28.49      3.40 o 
   2   4   9        0.46        2.24      3.20 o 
   3   4   9        2.14        6.19      3.17 o 
   4   4   9       22.34       19.60      3.71 o 
 -11   5   9        0.01        0.00      7.02 o 
 -10   5   9       17.55       30.36      7.07 o 
  -9   5   9      109.88      113.98      8.53 o 
  -8   5   9       23.11       18.19      3.38 o 
  -7   5   9       29.34       21.12      4.28 o 
  -6   5   9      124.07      121.17      6.94 o 
  -5   5   9       86.80       94.19      4.61 o 
  -4   5   9       14.61       13.90      2.38 o 
  -3   5   9       22.24       21.00      2.46 o 
  -2   5   9       73.60       82.43      4.55 o 
  -1   5   9       17.42       20.59      2.57 o 
   0   5   9        0.51        2.84      2.83 o 
   1   5   9        0.03        1.52      3.04 o 
   2   5   9        0.04        1.98      3.65 o 
   3   5   9        4.69        0.00      4.03 o 
 -10   6   9        1.65        0.10      3.93 o 
  -9   6   9        0.78        0.00      3.13 o 
  -8   6   9       36.25       39.51      4.28 o 
  -7   6   9        1.88        0.00      2.90 o 
  -6   6   9      131.02      129.81      5.68 o 
  -5   6   9       22.40       22.89      3.04 o 
  -4   6   9        1.50        0.00      2.29 o 
  -3   6   9       23.56       15.19      2.92 o 
  -2   6   9       14.48       16.00      2.93 o 
  -1   6   9        5.99        9.40      3.23 o 
   0   6   9       20.82       25.13      3.98 o 
   1   6   9        5.33        5.76      3.98 o 
   2   6   9        2.70        2.06      4.04 o 
 -10   7   9        9.69       10.63      4.31 o 
  -9   7   9        1.90        5.35      3.78 o 
  -8   7   9       73.72       91.01      5.95 o 
  -7   7   9       11.58       12.36      2.96 o 
  -6   7   9       19.68       26.81      3.16 o 
  -5   7   9        0.46        0.19      2.84 o 
  -4   7   9        0.61        0.00      2.94 o 
  -3   7   9       47.97       45.49      5.03 o 
  -2   7   9        3.20        7.90      3.19 o 
  -1   7   9       69.95       65.08      6.25 o 
   0   7   9       71.12       75.26     14.74 o 
   1   7   9        0.05        0.43      4.09 o 
  -9   8   9       35.49       43.56      9.03 o 
  -8   8   9       27.58       28.51      4.44 o 
  -7   8   9        5.58        0.51      3.29 o 
  -6   8   9        4.54        4.20      3.28 o 
  -5   8   9        4.29        2.91      3.20 o 
  -4   8   9        1.57        0.56      4.35 o 
  -3   8   9       29.00       25.50      4.57 o 
  -2   8   9       18.77       12.28      7.57 o 
  -1   8   9       69.55       65.53      8.86 o 
   0   8   9        3.74        3.40      8.22 o 
  -9   9   9        1.76        3.08      5.36 o 
  -8   9   9        6.82        5.32      4.18 o 
  -7   9   9       30.20       30.97      4.14 o 
  -6   9   9        9.52        7.96      3.56 o 
  -5   9   9       17.97       22.24      4.97 o 
  -4   9   9        0.80        3.02      5.43 o 
  -3   9   9        6.00       10.19      6.41 o 
  -2   9   9        2.64        1.59      6.93 o 
  -6  10   9        3.47        8.56     10.17 o 
  -5  10   9        0.29        1.75      9.15 o 
   0 -12  10        4.16        7.19      5.69 o 
   1 -12  10        0.58        0.00      3.97 o 
   2 -12  10        0.39        0.00      4.82 o 
   3 -12  10        0.75        0.00      5.38 o 
   4 -12  10        0.11        1.04      5.31 o 
  -2 -11  10       31.35       35.93      7.15 o 
  -1 -11  10       20.98       38.26      5.70 o 
   0 -11  10        1.83        3.44      3.35 o 
   1 -11  10        0.34        3.12      3.61 o 
   2 -11  10        5.56        8.91      4.43 o 
   3 -11  10        5.52       10.01      4.83 o 
   4 -11  10        0.74        1.57      4.08 o 
   5 -11  10        4.56        4.00      3.50 o 
  -3 -10  10       45.59       49.31      6.84 o 
  -2 -10  10      123.44      128.38      9.27 o 
  -1 -10  10        9.93        7.71      3.24 o 
   0 -10  10        7.49       13.45      3.18 o 
   1 -10  10       22.03       24.91      3.18 o 
   2 -10  10       20.79       19.10      3.84 o 
   3 -10  10        0.20        0.00      3.51 o 
   4 -10  10        1.47        0.00      3.04 o 
   5 -10  10        2.87        1.31      3.35 o 
   6 -10  10       10.66       15.24      3.83 o 
  -4  -9  10        3.80        8.84      4.52 o 
  -3  -9  10       33.56       36.28      4.79 o 
  -2  -9  10        1.27        1.15      3.08 o 
  -1  -9  10        7.12       11.47      2.83 o 
   0  -9  10       22.50       24.94      3.54 o 
   1  -9  10       34.69       32.24      3.65 o 
   2  -9  10        2.42        0.48      2.91 o 
   3  -9  10       14.76       15.60      3.13 o 
   4  -9  10       16.16        9.28      2.65 o 
   5  -9  10        1.48        3.06      2.85 o 
   6  -9  10        0.01        0.00      3.63 o 
   7  -9  10        0.02        0.00      7.94 o 
  -5  -8  10       66.79       77.38      7.19 o 
  -4  -8  10       62.27       65.51      5.82 o 
  -3  -8  10        8.82       12.13      3.81 o 
  -2  -8  10       80.45       86.19      5.20 o 
  -1  -8  10      194.35      199.68      7.75 o 
   0  -8  10        4.86        1.80      2.96 o 
   1  -8  10       62.01       63.02      4.61 o 
   2  -8  10        0.34        1.35      2.76 o 
   3  -8  10        0.03        0.00      2.36 o 
   4  -8  10        3.47        2.84      2.49 o 
   5  -8  10        0.00        0.00      2.99 o 
   6  -8  10        1.54        2.58      3.63 o 
   7  -8  10        0.19        0.00      3.89 o 
  -6  -7  10        7.52        9.54      4.62 o 
  -5  -7  10       12.94       14.23      4.67 o 
  -4  -7  10       22.22       18.90      4.23 o 
  -3  -7  10        1.45        1.56      3.35 o 
  -2  -7  10       71.43       70.04      4.59 o 
  -1  -7  10       83.46       86.30      4.63 o 
   0  -7  10       95.83      100.95      5.56 o 
   1  -7  10        3.79        5.14      3.02 o 
   2  -7  10        0.06        0.57      2.30 o 
   3  -7  10        9.98       11.43      2.22 o 
   4  -7  10        1.06        1.57      2.25 o 
   5  -7  10        3.81        0.64      3.37 o 
   6  -7  10        3.06        2.13      3.53 o 
   7  -7  10        3.38        4.77      4.78 o 
  -7  -6  10       13.49       30.58      5.91 o 
  -6  -6  10       10.98        1.92      4.87 o 
  -5  -6  10       49.46       50.72      6.12 o 
  -4  -6  10       17.29       24.72      4.77 o 
  -3  -6  10       41.97       42.88      3.64 o 
  -2  -6  10       36.88       33.68      3.35 o 
  -1  -6  10      111.36      113.68      5.38 o 
   0  -6  10       26.77       36.74      3.70 o 
   1  -6  10        2.44        1.29      2.30 o 
   2  -6  10       58.47       60.82      3.63 o 
   3  -6  10        1.07        0.00      1.85 o 
   4  -6  10        1.15        0.00      2.49 o 
   5  -6  10        0.19        0.55      3.52 o 
   6  -6  10       34.02       29.21      4.38 o 
   7  -6  10        9.33       12.02      3.96 o 
  -8  -5  10        9.31        9.35      5.46 o 
  -7  -5  10       19.95       13.07      5.19 o 
  -6  -5  10       25.41       20.77      4.69 o 
  -5  -5  10        4.27        0.75      3.89 o 
  -4  -5  10      249.37      226.03     14.28 o 
  -3  -5  10        6.79        4.74      2.36 o 
  -2  -5  10       10.93        7.96      2.60 o 
  -1  -5  10      156.74      156.91      5.55 o 
   0  -5  10       21.76       29.47      2.45 o 
   1  -5  10       32.12       32.61      2.78 o 
   2  -5  10       14.31       11.08      1.83 o 
   3  -5  10       11.57        9.84      1.80 o 
   4  -5  10       13.62       13.65      3.51 o 
   5  -5  10       17.72       17.63      3.91 o 
   6  -5  10       18.17       14.43      3.81 o 
   7  -5  10        0.03        1.26      4.22 o 
  -8  -4  10        2.01        0.00      5.53 o 
  -7  -4  10        0.95        2.69      4.66 o 
  -6  -4  10       31.57       37.21      5.73 o 
  -5  -4  10        0.19        0.00      3.75 o 
  -4  -4  10      233.87      239.78      8.78 o 
  -3  -4  10        6.42        3.52      2.26 o 
  -2  -4  10       48.43       40.11      3.52 o 
  -1  -4  10       34.91       31.10      2.52 o 
   0  -4  10      133.24      136.72      4.87 o 
   1  -4  10       41.34       41.36      2.01 o 
   2  -4  10       31.29       29.53      2.19 o 
   3  -4  10        0.23        0.25      2.25 o 
   4  -4  10       36.69       34.40      4.40 o 
   5  -4  10        2.83        3.95      3.65 o 
   6  -4  10        0.56        0.17      3.73 o 
   7  -4  10        3.31       10.71      4.38 o 
  -9  -3  10       36.98       51.94      7.35 o 
  -8  -3  10       12.43       11.99      4.39 o 
  -7  -3  10       27.61       37.79      5.86 o 
  -6  -3  10       45.93       55.00      5.89 o 
  -5  -3  10       33.41       29.41      4.65 o 
  -4  -3  10      133.87      110.71      6.93 o 
  -3  -3  10      120.37      114.51     10.83 o 
  -2  -3  10       65.83       60.94      2.72 o 
  -1  -3  10        0.01        0.00      1.22 o 
   0  -3  10       14.72       21.26      2.50 o 
   1  -3  10      314.86      335.44      7.47 o 
   2  -3  10       96.13       98.47      4.35 o 
   3  -3  10       15.52       12.15      3.14 o 
   4  -3  10        1.16        3.01      3.50 o 
   5  -3  10        2.64        2.55      3.66 o 
   6  -3  10        4.64        5.15      4.14 o 
   7  -3  10        2.43        0.26      6.67 o 
  -9  -2  10        2.40        1.08      4.86 o 
  -8  -2  10       11.91        9.96      4.16 o 
  -7  -2  10      138.65      149.57      9.45 o 
  -6  -2  10      160.59      144.40      8.68 o 
  -5  -2  10       13.00       14.71      3.83 o 
  -4  -2  10        1.41        0.65      1.02 o 
  -3  -2  10      200.53      182.20      4.64 o 
  -2  -2  10       43.12       41.66      2.15 o 
  -1  -2  10        9.89       11.14      1.58 o 
   0  -2  10      204.31      213.83      4.17 o 
   1  -2  10        2.10        2.78      2.05 o 
   2  -2  10       36.48       42.08      3.74 o 
   3  -2  10        0.05        0.00      2.89 o 
   4  -2  10        0.24        0.00      3.17 o 
   5  -2  10        6.33       10.27      4.00 o 
   6  -2  10       56.82       67.77      7.71 o 
 -10  -1  10       23.55       19.86      6.27 o 
  -9  -1  10       59.11       73.95      7.17 o 
  -8  -1  10       11.16       20.76      4.80 o 
  -7  -1  10       18.70       20.13      4.40 o 
  -6  -1  10       97.39       78.94      6.50 o 
  -5  -1  10      242.52      233.46     11.12 o 
  -4  -1  10       18.20       19.18      3.17 o 
  -3  -1  10      347.65      325.24      5.32 o 
  -2  -1  10       46.84       53.51      3.09 o 
  -1  -1  10       19.72       20.31      1.86 o 
   0  -1  10       39.91       39.25      2.58 o 
   1  -1  10        2.24        2.48      1.52 o 
   2  -1  10       37.33       33.24      3.55 o 
   3  -1  10        0.91        0.00      2.89 o 
   4  -1  10       13.94       16.36      3.40 o 
   5  -1  10       73.50       59.70      5.11 o 
   6  -1  10       23.55       19.92      5.72 o 
 -10   0  10       97.62      121.55      9.45 o 
  -9   0  10       42.94       38.67      6.99 o 
  -8   0  10       26.08       35.21      5.17 o 
  -7   0  10       21.97       21.30      4.79 o 
  -6   0  10       30.68       31.97      6.69 o 
  -5   0  10      205.06      203.05      9.55 o 
  -4   0  10      458.02      464.22     13.75 o 
  -3   0  10       67.14       60.10      2.71 o 
  -2   0  10       63.41       69.60      3.23 o 
  -1   0  10      275.24      285.09      5.91 o 
   0   0  10        3.25        3.70      1.58 o 
   1   0  10        7.01        5.07      1.68 o 
   2   0  10        6.21        4.29      2.10 o 
   3   0  10       20.99       15.32      3.28 o 
   4   0  10        6.38       12.26      3.33 o 
   5   0  10       10.41        8.92      3.89 o 
 -10   1  10        8.44       15.09      5.65 o 
  -9   1  10        0.26        0.23      4.78 o 
  -8   1  10       59.88       58.18      6.48 o 
  -7   1  10        5.42        7.35      4.24 o 
  -6   1  10       53.97       57.88      5.90 o 
  -5   1  10     1679.14     1684.00     25.95 o 
  -4   1  10      189.90      197.77      9.13 o 
  -3   1  10      566.63      602.49     15.49 o 
  -2   1  10       46.94       46.93      3.07 o 
  -1   1  10        0.01        0.00      1.58 o 
   0   1  10        4.23        4.20      1.54 o 
   1   1  10       16.68       12.06      2.23 o 
   2   1  10        4.69        3.66      2.23 o 
   3   1  10        0.01        4.99      3.08 o 
   4   1  10       14.65       16.51      3.59 o 
   5   1  10        0.00        0.00      4.42 o 
 -10   2  10       14.23       19.76      5.56 o 
  -9   2  10       32.90       38.12      5.51 o 
  -8   2  10       12.14       18.04      4.31 o 
  -7   2  10      108.61      128.59      8.18 o 
  -6   2  10       30.99       38.68      7.17 o 
  -5   2  10     1024.30     1031.80     39.68 o 
  -4   2  10      653.96      665.58     19.66 o 
  -3   2  10       50.43       55.73      2.87 o 
  -2   2  10       23.77       20.31      2.15 o 
  -1   2  10       56.30       54.78      2.95 o 
   0   2  10       52.75       43.87      2.73 o 
   1   2  10       66.77       67.28      3.77 o 
   2   2  10        9.12        7.65      2.39 o 
   3   2  10        3.87        2.98      3.82 o 
   4   2  10        1.33        0.82      4.29 o 
 -10   3  10        0.08        0.00      4.80 o 
  -9   3  10        2.97        2.08      4.60 o 
  -8   3  10       33.73       29.31      4.93 o 
  -7   3  10       27.31       31.44      8.94 o 
  -6   3  10       45.94       42.07      9.84 o 
  -5   3  10      109.46       96.66      8.52 o 
  -4   3  10       13.90       15.75      2.22 o 
  -3   3  10       43.39       38.21      3.66 o 
  -2   3  10        1.44        1.58      1.60 o 
  -1   3  10        1.54        3.51      1.92 o 
   0   3  10       25.20       28.20      3.26 o 
   1   3  10        1.71        8.37      2.84 o 
   2   3  10        0.10        0.37      3.01 o 
   3   3  10        0.03        0.00      4.22 o 
   4   3  10        0.03        0.95      4.36 o 
 -10   4  10       18.00       23.22      7.06 o 
  -9   4  10        6.19       12.48      5.96 o 
  -8   4  10       15.37        8.39      4.81 o 
  -7   4  10        0.12        0.00      3.78 o 
  -6   4  10      175.04      170.13      7.10 o 
  -5   4  10        3.37        2.00      2.30 o 
  -4   4  10       15.44       14.37      2.83 o 
  -3   4  10       42.38       46.52      4.71 o 
  -2   4  10       62.96       64.92      4.24 o 
  -1   4  10        8.00        6.08      2.20 o 
   0   4  10        3.04        1.49      2.61 o 
   1   4  10        1.37        0.00      3.05 o 
   2   4  10        1.14        1.50      3.14 o 
   3   4  10        2.37        4.23      4.33 o 
 -10   5  10       56.89       78.17     10.33 o 
  -9   5  10        1.64        0.00      5.07 o 
  -8   5  10        2.03        2.63      4.32 o 
  -7   5  10       15.74       14.32      3.13 o 
  -6   5  10        7.13        5.26      2.79 o 
  -5   5  10      213.70      212.33     11.50 o 
  -4   5  10        2.16        2.34      2.89 o 
  -3   5  10       65.46       67.80      4.69 o 
  -2   5  10        1.37        1.36      2.49 o 
  -1   5  10        5.76        3.58      2.70 o 
   0   5  10        0.09        2.03      2.99 o 
   1   5  10        6.94        9.86      3.64 o 
   2   5  10        0.18        0.13      4.23 o 
 -10   6  10        0.16        2.53      5.33 o 
  -9   6  10       14.30       16.92      4.71 o 
  -8   6  10        1.77        3.45      3.58 o 
  -7   6  10       37.97       50.09      5.31 o 
  -6   6  10       29.95       21.89      3.28 o 
  -5   6  10       47.35       47.17      5.12 o 
  -4   6  10        0.68        0.00      3.00 o 
  -3   6  10        3.18        1.97      3.45 o 
  -2   6  10       33.41       32.32      4.00 o 
  -1   6  10        0.23        0.00      3.32 o 
   0   6  10       35.42       30.27      4.17 o 
   1   6  10        0.13        0.00      4.12 o 
  -9   7  10       11.36       13.21      5.86 o 
  -8   7  10       44.58       57.27      8.95 o 
  -7   7  10       33.16       36.29      4.84 o 
  -6   7  10       67.83       60.92      7.35 o 
  -5   7  10       38.10       39.77      6.05 o 
  -4   7  10        1.45        0.00      4.49 o 
  -3   7  10       35.47       37.51      5.89 o 
  -2   7  10       18.89       17.81      4.36 o 
  -1   7  10       33.96       24.27      7.31 o 
   0   7  10       13.89       15.64      4.76 o 
  -9   8  10        0.15        3.66      5.69 o 
  -8   8  10        3.87        0.68      4.47 o 
  -7   8  10        0.03        1.96      6.29 o 
  -6   8  10        0.65        0.34      5.25 o 
  -5   8  10       12.88       13.35      5.27 o 
  -4   8  10        9.94        9.83      4.83 o 
  -3   8  10        7.54        8.01      7.22 o 
  -2   8  10       11.30       14.60      6.66 o 
  -7   9  10        9.74        8.10      6.08 o 
  -6   9  10       12.47       27.68      9.06 o 
  -5   9  10        3.82        5.11      5.63 o 
  -4   9  10       11.45        3.39      7.57 o 
  -1 -11  11        8.75       15.20      5.99 o 
   0 -11  11        8.31        1.04      4.58 o 
   1 -11  11        0.49        0.00      4.23 o 
   2 -11  11        8.42        9.49      4.69 o 
   3 -11  11        0.67        1.78      4.30 o 
   4 -11  11        1.14        3.31      4.18 o 
  -3 -10  11       16.14       12.80      6.51 o 
  -2 -10  11       11.46       14.83      4.35 o 
  -1 -10  11        4.37        2.27      3.52 o 
   0 -10  11       27.90       36.08      4.25 o 
   1 -10  11        0.81        2.21      3.33 o 
   2 -10  11        7.95        7.20      3.45 o 
   3 -10  11       38.75       36.83      4.12 o 
   4 -10  11        2.64        3.69      3.40 o 
   5 -10  11        0.55        0.59      3.85 o 
  -4  -9  11        1.68        1.61      5.13 o 
  -3  -9  11        1.57        1.21      4.23 o 
  -2  -9  11        4.95        4.44      3.71 o 
  -1  -9  11        0.00        0.00      3.32 o 
   0  -9  11        5.19        2.82      3.23 o 
   1  -9  11       37.34       31.00      3.83 o 
   2  -9  11       85.41       88.52      5.22 o 
   3  -9  11       13.04       10.65      3.09 o 
   4  -9  11        1.50        0.01      3.18 o 
   5  -9  11        3.00        0.00      3.32 o 
   6  -9  11        1.72        0.00      7.22 o 
  -5  -8  11        0.13        0.00      5.21 o 
  -4  -8  11       15.75       26.00      4.68 o 
  -3  -8  11       57.49       61.42      5.73 o 
  -2  -8  11       61.50       70.64      4.85 o 
  -1  -8  11       20.62       23.33      3.21 o 
   0  -8  11       76.41       76.11      5.12 o 
   1  -8  11      145.78      137.93      6.50 o 
   2  -8  11      866.91      923.52     21.12 o 
   3  -8  11        1.34        0.00      2.81 o 
   4  -8  11        4.65        5.18      2.90 o 
   5  -8  11        3.44        0.02      4.15 o 
   6  -8  11        0.36        2.88      4.50 o 
  -6  -7  11       77.23       83.69      7.94 o 
  -5  -7  11       10.65       15.93      5.11 o 
  -4  -7  11       19.76       18.56      6.03 o 
  -3  -7  11       32.48       28.95      4.07 o 
  -2  -7  11       32.44       37.49      3.68 o 
  -1  -7  11        3.60        0.22      2.69 o 
   0  -7  11        2.27        1.12      3.19 o 
   1  -7  11     1109.61     1106.25     20.15 o 
   2  -7  11       20.61       26.92      3.78 o 
   3  -7  11       20.35       22.74      2.98 o 
   4  -7  11        0.03        0.27      2.86 o 
   5  -7  11        0.19        0.35      3.79 o 
   6  -7  11        0.73        0.61      4.04 o 
  -7  -6  11        1.15        3.79      5.40 o 
  -6  -6  11        2.74        0.00      4.54 o 
  -5  -6  11      100.56       99.46      8.02 o 
  -4  -6  11       16.41       19.93      4.05 o 
  -3  -6  11        4.88        2.90      2.66 o 
  -2  -6  11        4.57        1.81      2.60 o 
  -1  -6  11       80.88       89.63      5.47 o 
   0  -6  11      112.45      120.10      5.81 o 
   1  -6  11       95.90      105.02      5.83 o 
   2  -6  11       26.87       29.59      3.36 o 
   3  -6  11        4.71        3.58      2.60 o 
   4  -6  11        0.43        0.00      3.68 o 
   5  -6  11       19.26       16.97      4.10 o 
   6  -6  11       20.24       15.16      3.94 o 
  -7  -5  11       20.00       22.51      5.54 o 
  -6  -5  11       16.84       13.24      4.91 o 
  -5  -5  11      160.15      180.87     10.07 o 
  -4  -5  11        0.02        0.00      3.63 o 
  -3  -5  11       65.52       61.87      4.16 o 
  -2  -5  11       31.53       29.85      3.30 o 
  -1  -5  11       48.27       55.48      3.65 o 
   0  -5  11       37.10       37.83      3.14 o 
   1  -5  11        0.00        0.07      2.11 o 
   2  -5  11       54.44       59.53      4.08 o 
   3  -5  11       65.20       67.88      4.36 o 
   4  -5  11        3.42        0.00      3.61 o 
   5  -5  11        0.03        0.30      3.43 o 
   6  -5  11        0.29        2.26      3.72 o 
  -8  -4  11       11.71       13.39      5.58 o 
  -7  -4  11       68.42       82.76      7.34 o 
  -6  -4  11        0.00        4.07      4.54 o 
  -5  -4  11       68.03       46.04      7.09 o 
  -4  -4  11       47.59       42.21      4.50 o 
  -3  -4  11       19.22       17.78      2.74 o 
  -2  -4  11       23.11       21.20      2.40 o 
  -1  -4  11       87.09       83.74      4.10 o 
   0  -4  11        0.05        0.00      2.15 o 
   1  -4  11       59.51       59.36      3.63 o 
   2  -4  11        6.86        5.29      2.44 o 
   3  -4  11        0.15        1.13      3.20 o 
   4  -4  11       12.75        6.07      3.42 o 
   5  -4  11        3.41        4.50      3.76 o 
   6  -4  11        2.36        4.15      4.31 o 
  -9  -3  11       16.05       11.76      9.46 o 
  -8  -3  11       57.97       54.56      6.32 o 
  -7  -3  11      199.92      205.64     11.11 o 
  -6  -3  11        4.24        1.69      3.90 o 
  -5  -3  11       49.64       31.78      4.95 o 
  -4  -3  11      101.78      111.69      6.41 o 
  -3  -3  11       77.33       82.02      4.10 o 
  -2  -3  11       15.87       10.90      2.16 o 
  -1  -3  11       17.50       18.55      2.48 o 
   0  -3  11       13.12        9.20      2.16 o 
   1  -3  11      352.45      343.73     10.68 o 
   2  -3  11        4.70        2.00      2.98 o 
   3  -3  11       82.54       94.98      7.12 o 
   4  -3  11        5.66        3.85      3.81 o 
   5  -3  11        0.51        0.00      4.41 o 
   6  -3  11        4.88        3.44      4.52 o 
  -9  -2  11        1.63        0.00      5.27 o 
  -8  -2  11       16.77       13.21      4.74 o 
  -7  -2  11        6.89        9.04      4.32 o 
  -6  -2  11      221.57      200.50     10.43 o 
  -5  -2  11        0.00        1.09      3.85 o 
  -4  -2  11      188.23      185.27      7.92 o 
  -3  -2  11      224.92      220.68      5.96 o 
  -2  -2  11       20.68       19.68      2.46 o 
  -1  -2  11       38.54       39.31      2.45 o 
   0  -2  11       62.38       59.51      3.96 o 
   1  -2  11        7.15        3.96      2.28 o 
   2  -2  11        7.28        6.89      3.34 o 
   3  -2  11        1.37        0.00      3.17 o 
   4  -2  11        9.78        2.10      3.90 o 
   5  -2  11        2.86        4.42      4.10 o 
   6  -2  11       22.81       10.44      6.26 o 
  -9  -1  11       42.19       40.31      6.23 o 
  -8  -1  11       19.97       13.68      4.71 o 
  -7  -1  11       40.75       46.77      5.93 o 
  -6  -1  11      101.69      104.15      7.80 o 
  -5  -1  11        0.58        2.38      3.71 o 
  -4  -1  11       15.78       20.48      3.47 o 
  -3  -1  11        0.77        0.00      1.34 o 
  -2  -1  11      102.78      103.82      3.74 o 
  -1  -1  11        1.08        0.00      1.61 o 
   0  -1  11       18.82       19.45      2.61 o 
   1  -1  11        1.06        0.00      3.26 o 
   2  -1  11       16.87       12.98      3.20 o 
   3  -1  11       22.00       23.21      3.60 o 
   4  -1  11        2.17        0.00      3.53 o 
   5  -1  11       32.69       29.54      4.81 o 
 -10   0  11       33.12       39.76      7.42 o 
  -9   0  11       15.54       16.09      4.76 o 
  -8   0  11       10.90        6.92      4.53 o 
  -7   0  11       20.77       21.85      5.01 o 
  -6   0  11      104.21      110.83      7.81 o 
  -5   0  11      671.30      668.33     25.27 o 
  -4   0  11      718.84      737.63     14.72 o 
  -3   0  11       51.30       53.90      3.98 o 
  -2   0  11      138.24      127.06      4.44 o 
  -1   0  11        4.79        3.05      1.70 o 
   0   0  11        0.32        0.00      1.58 o 
   1   0  11       27.17       28.77      3.34 o 
   2   0  11        3.22        3.43      2.93 o 
   3   0  11       18.18       17.70      3.34 o 
   4   0  11        6.38        9.03      3.72 o 
   5   0  11        0.13        0.53      6.71 o 
 -10   1  11        7.08       11.14      5.28 o 
  -9   1  11       59.52       61.35      6.80 o 
  -8   1  11       35.73       41.31      5.70 o 
  -7   1  11        3.46        6.00      4.05 o 
  -6   1  11       62.92       69.03      6.35 o 
  -5   1  11        5.15        2.00      4.15 o 
  -4   1  11        0.75        4.22      3.60 o 
  -3   1  11      386.59      396.57      7.30 o 
  -2   1  11       92.20       79.79      4.69 o 
  -1   1  11       52.25       52.00      3.21 o 
   0   1  11        2.10        2.01      1.97 o 
   1   1  11       44.03       43.16      3.99 o 
   2   1  11        6.67        8.18      3.16 o 
   3   1  11        0.00        1.48      3.91 o 
   4   1  11        2.82        3.40      4.60 o 
 -10   2  11        4.36        1.06      5.81 o 
  -9   2  11       63.88       56.30      6.79 o 
  -8   2  11        2.65        2.62      4.20 o 
  -7   2  11        1.45        0.20      3.97 o 
  -6   2  11       25.06       22.23      4.28 o 
  -5   2  11       69.44       66.86      7.93 o 
  -4   2  11        2.13        2.96      4.48 o 
  -3   2  11        0.00        0.00      1.80 o 
  -2   2  11      106.16      108.81      4.15 o 
  -1   2  11      103.33      105.30      4.18 o 
   0   2  11       10.87        6.38      2.52 o 
   1   2  11        0.12        0.00      2.65 o 
   2   2  11       15.69       18.41      3.72 o 
   3   2  11        0.79        0.00      3.95 o 
   4   2  11        1.65        5.10      5.24 o 
 -10   3  11        4.96        7.97      5.13 o 
  -9   3  11       50.82       42.65      6.25 o 
  -8   3  11        0.18        0.84      6.12 o 
  -7   3  11        4.75        5.70      5.55 o 
  -6   3  11      131.07      129.90     10.23 o 
  -5   3  11        4.84        4.49      4.73 o 
  -4   3  11       56.22       56.54      5.62 o 
  -3   3  11       28.50       25.18      3.50 o 
  -2   3  11        0.09        0.24      2.12 o 
  -1   3  11       14.31       16.51      2.90 o 
   0   3  11        0.70        0.00      2.75 o 
   1   3  11       15.09        9.10      2.98 o 
   2   3  11        0.19        1.23      4.05 o 
   3   3  11        0.09        0.00      4.41 o 
 -10   4  11        7.40        8.26      6.84 o 
  -9   4  11        7.41        6.04      5.98 o 
  -8   4  11       47.92       66.98     17.43 o 
  -7   4  11       80.71       82.35      8.53 o 
  -6   4  11        9.60        6.97      4.34 o 
  -5   4  11       35.03       38.41      4.96 o 
  -4   4  11       54.38       63.71      4.83 o 
  -3   4  11       22.29       27.34      3.55 o 
  -2   4  11        5.47        5.12      2.29 o 
  -1   4  11       11.04        7.48      2.76 o 
   0   4  11        0.83        0.00      2.93 o 
   1   4  11       22.05       29.23      3.58 o 
   2   4  11        5.73        4.78      4.15 o 
 -10   5  11        5.07       11.66     12.76 o 
  -9   5  11        5.91        9.05      6.38 o 
  -8   5  11       33.21       32.70      5.58 o 
  -7   5  11       19.38        8.67      4.30 o 
  -6   5  11       53.98       40.48      3.78 o 
  -5   5  11       37.94       36.23      3.98 o 
  -4   5  11        8.44        9.99      2.64 o 
  -3   5  11        2.77        4.66      2.65 o 
  -2   5  11        0.00        0.00      4.19 o 
  -1   5  11       24.32       18.64      3.12 o 
   0   5  11        0.69        1.88      3.61 o 
   1   5  11        1.24        0.00      4.19 o 
  -9   6  11       19.77       11.17      5.54 o 
  -8   6  11       23.72       27.00      5.04 o 
  -7   6  11        0.03        0.00      3.75 o 
  -6   6  11       14.30       19.90      4.47 o 
  -5   6  11        3.15        2.02      4.73 o 
  -4   6  11        4.29        5.65      3.85 o 
  -3   6  11        7.29        2.98      3.77 o 
  -2   6  11        0.06        1.60      4.03 o 
  -1   6  11       12.80       14.54      4.56 o 
   0   6  11        6.71       11.54      4.18 o 
  -8   7  11       19.63       20.34      4.68 o 
  -7   7  11       11.52       16.21      5.10 o 
  -6   7  11       54.06       61.79      8.01 o 
  -5   7  11        4.60        2.88      5.02 o 
  -4   7  11        0.91        0.00      4.71 o 
  -3   7  11        9.12        2.16      6.45 o 
  -2   7  11       33.91       37.12     11.66 o 
  -1   7  11        0.22        2.66      5.80 o 
  -7   8  11        0.55        0.00      5.74 o 
  -6   8  11        0.93        0.00      5.44 o 
  -5   8  11        4.88        8.24      5.08 o 
  -4   8  11        0.57        0.04      7.43 o 
  -3   8  11        4.12        4.19      8.05 o 
   0 -11  12       24.24       20.93      5.43 o 
   1 -11  12        9.36        4.36      4.45 o 
   2 -11  12        4.09        2.58      4.30 o 
   3 -11  12        5.95        4.92      5.34 o 
  -2 -10  12        1.54        0.00      4.73 o 
  -1 -10  12       55.86       56.38      5.70 o 
   0 -10  12        1.12        0.00      3.93 o 
   1 -10  12        0.00        0.00      4.20 o 
   2 -10  12        4.24        1.69      3.43 o 
   3 -10  12        6.30        8.56      3.46 o 
   4 -10  12        1.94        5.70      3.71 o 
  -4  -9  12        0.24        0.00      7.06 o 
  -3  -9  12       23.33       46.85      5.45 o 
  -2  -9  12        4.40        5.80      4.10 o 
  -1  -9  12        1.97        4.58      3.61 o 
   0  -9  12       12.01       17.83      3.52 o 
   1  -9  12       30.37       33.46      4.78 o 
   2  -9  12        4.62        3.97      3.36 o 
   3  -9  12        3.06        4.29      3.03 o 
   4  -9  12       12.45       14.59      3.67 o 
   5  -9  12        1.68        0.92      4.97 o 
  -5  -8  12       43.15       45.98     12.06 o 
  -4  -8  12       36.10       43.35      5.25 o 
  -3  -8  12       44.44       56.39      5.68 o 
  -2  -8  12        0.37        3.89      3.90 o 
  -1  -8  12        3.21        0.00      3.21 o 
   0  -8  12       99.10      100.93      5.90 o 
   1  -8  12       91.48       90.54      6.74 o 
   2  -8  12       31.76       31.90      4.06 o 
   3  -8  12       81.75       77.31      4.75 o 
   4  -8  12        4.76        6.87      4.02 o 
   5  -8  12        0.41        0.00      4.23 o 
  -6  -7  12        9.25       21.31     11.32 o 
  -5  -7  12        7.30       11.09      5.72 o 
  -4  -7  12        4.17        1.94      3.93 o 
  -3  -7  12        0.07        0.00      3.84 o 
  -2  -7  12        3.11        3.78      2.93 o 
  -1  -7  12        8.04        6.30      3.01 o 
   0  -7  12       17.18       16.52      3.58 o 
   1  -7  12        5.51        4.55      3.02 o 
   2  -7  12        0.31        1.11      3.30 o 
   3  -7  12        2.18        2.50      3.29 o 
   4  -7  12       33.78       37.05      4.74 o 
   5  -7  12        0.52        4.80      4.17 o 
  -6  -6  12        9.02        9.01      5.42 o 
  -5  -6  12       23.16       17.08      5.32 o 
  -4  -6  12        3.62        1.73      4.02 o 
  -3  -6  12        6.10        0.81      3.73 o 
  -2  -6  12       14.36       14.54      3.01 o 
  -1  -6  12        2.06        3.44      2.53 o 
   0  -6  12        1.63        2.02      2.58 o 
   1  -6  12        6.14        6.16      2.65 o 
   2  -6  12        2.23        0.00      3.05 o 
   3  -6  12        0.05        0.85      2.95 o 
   4  -6  12        0.57        0.00      4.01 o 
   5  -6  12        0.04        0.00      3.83 o 
  -7  -5  12        3.49        0.00      4.98 o 
  -6  -5  12       36.91       41.40      6.34 o 
  -5  -5  12       36.44       40.69      5.90 o 
  -4  -5  12      108.75       92.66      6.60 o 
  -3  -5  12      265.26      260.10      8.17 o 
  -2  -5  12       27.51       34.12      2.95 o 
  -1  -5  12       10.36        9.33      2.41 o 
   0  -5  12       29.84       24.92      2.89 o 
   1  -5  12        0.04        0.00      2.34 o 
   2  -5  12       40.12       46.49      3.83 o 
   3  -5  12        0.11        0.00      3.24 o 
   4  -5  12       21.11       21.80      4.36 o 
   5  -5  12        7.57       11.52      3.80 o 
  -8  -4  12       36.57       25.96      7.04 o 
  -7  -4  12        5.41        3.05      4.63 o 
  -6  -4  12        3.32        3.21      5.07 o 
  -5  -4  12       23.97       28.32      4.80 o 
  -4  -4  12        8.17       14.22      3.43 o 
  -3  -4  12        0.03        0.42      3.54 o 
  -2  -4  12        0.20        0.55      2.13 o 
  -1  -4  12       39.25       38.74      3.11 o 
   0  -4  12        1.58        0.04      2.15 o 
   1  -4  12       20.45       21.40      2.80 o 
   2  -4  12        8.20        6.78      3.35 o 
   3  -4  12        1.40        0.00      3.50 o 
   4  -4  12       11.22       10.74      3.53 o 
   5  -4  12        5.53        4.22      4.57 o 
  -8  -3  12       60.88       66.50      7.23 o 
  -7  -3  12       26.56       21.78      4.82 o 
  -6  -3  12       19.56       22.53      4.77 o 
  -5  -3  12      162.12      167.64      9.54 o 
  -4  -3  12      170.10      165.44      7.96 o 
  -3  -3  12       66.66       64.70      5.22 o 
  -2  -3  12        1.05        0.00      2.12 o 
  -1  -3  12       42.16       34.54      3.27 o 
   0  -3  12        2.72        3.94      2.20 o 
   1  -3  12       12.21       11.90      2.55 o 
   2  -3  12       26.87       27.29      4.94 o 
   3  -3  12        1.82        0.00      3.68 o 
   4  -3  12        0.31        2.01      4.16 o 
   5  -3  12        5.88        6.15      4.34 o 
  -8  -2  12       18.25       19.61      5.32 o 
  -7  -2  12        4.90        7.24      4.75 o 
  -6  -2  12        1.55        0.00      4.07 o 
  -5  -2  12      146.70      125.94      8.67 o 
  -4  -2  12       28.96       25.07      4.28 o 
  -3  -2  12      104.79      106.24      6.17 o 
  -2  -2  12       12.95       13.37      3.51 o 
  -1  -2  12      145.18      150.56      5.32 o 
   0  -2  12        1.35        0.00      2.42 o 
   1  -2  12       15.73       11.40      3.24 o 
   2  -2  12       28.05       24.73      4.75 o 
   3  -2  12       34.13       29.65      4.51 o 
   4  -2  12        0.91        3.70      3.96 o 
   5  -2  12        1.91        0.82      4.91 o 
  -9  -1  12       44.15       58.13      8.21 o 
  -8  -1  12      110.83      146.90     10.10 o 
  -7  -1  12       88.63       99.10      8.04 o 
  -6  -1  12       40.38       42.37      5.61 o 
  -5  -1  12        8.93        5.47      4.10 o 
  -4  -1  12       19.94       23.52      4.00 o 
  -3  -1  12      104.35      101.28      6.13 o 
  -2  -1  12       21.82       17.95      2.23 o 
  -1  -1  12       34.96       37.51      3.24 o 
   0  -1  12        8.66       10.92      2.53 o 
   1  -1  12       17.07       16.42      3.36 o 
   2  -1  12       29.61       32.67      3.96 o 
   3  -1  12       12.56       11.16      3.49 o 
   4  -1  12        1.01        3.87      4.40 o 
  -9   0  12        5.86        2.44      5.95 o 
  -8   0  12       28.55       26.27      5.38 o 
  -7   0  12       22.28       27.47      5.29 o 
  -6   0  12       10.62        9.84      4.16 o 
  -5   0  12      143.98      135.85      8.51 o 
  -4   0  12      592.08      633.16     30.76 o 
  -3   0  12      261.96      267.71      8.51 o 
  -2   0  12        7.31        4.52      2.01 o 
  -1   0  12      125.77      132.60      5.40 o 
   0   0  12       18.88       14.89      3.30 o 
   1   0  12        4.89        0.00      3.01 o 
   2   0  12        6.10       12.13      3.16 o 
   3   0  12        0.52        3.33      3.58 o 
   4   0  12        6.20        8.36      5.39 o 
  -9   1  12       90.41       96.97     10.24 o 
  -8   1  12        1.72        0.00      4.65 o 
  -7   1  12       27.50       22.64      5.71 o 
  -6   1  12        5.43       13.40      3.99 o 
  -5   1  12       67.40       67.98      6.57 o 
  -4   1  12      203.65      234.54      9.96 o 
  -3   1  12      501.74      528.71     10.75 o 
  -2   1  12      207.66      235.29      6.07 o 
  -1   1  12        1.72        1.88      1.92 o 
   0   1  12       16.27       14.89      3.20 o 
   1   1  12        1.61        0.53      3.74 o 
   2   1  12       13.83       10.48      3.93 o 
   3   1  12        6.75        9.58      4.08 o 
  -9   2  12       24.57       20.57      5.83 o 
  -8   2  12        0.66        0.00      5.07 o 
  -7   2  12       10.51        6.27      4.48 o 
  -6   2  12       14.86       18.34      5.33 o 
  -5   2  12       36.10       29.92      8.05 o 
  -4   2  12      159.36      177.21      7.67 o 
  -3   2  12       37.48       35.66      3.43 o 
  -2   2  12       78.21       78.12      4.17 o 
  -1   2  12        1.64        1.99      2.57 o 
   0   2  12        4.98        4.36      3.61 o 
   1   2  12        6.00        2.88      3.72 o 
   2   2  12        7.62       11.61      4.39 o 
   3   2  12        0.27        3.67      5.52 o 
  -9   3  12        0.04        0.00      6.46 o 
  -8   3  12       54.85       56.26      8.66 o 
  -7   3  12        5.71        3.71      5.30 o 
  -6   3  12       10.13        9.28      4.69 o 
  -5   3  12        3.49        5.60      3.72 o 
  -4   3  12       10.30       10.84      3.04 o 
  -3   3  12        1.40        1.73      2.98 o 
  -2   3  12        1.22        3.15      2.75 o 
  -1   3  12        1.97        0.34      2.90 o 
   0   3  12       10.69        7.65      3.60 o 
   1   3  12        9.75       11.48      4.03 o 
   2   3  12        0.05        0.00      4.27 o 
  -9   4  12        1.26        2.07      6.73 o 
  -8   4  12       37.18       38.47      9.39 o 
  -7   4  12       11.46       13.17     10.84 o 
  -6   4  12       32.00       25.26      5.35 o 
  -5   4  12       14.33       18.45      4.14 o 
  -4   4  12       38.12       44.77      4.57 o 
  -3   4  12        3.99        5.26      2.92 o 
  -2   4  12        1.38        2.04      3.73 o 
  -1   4  12       16.45       20.57      3.25 o 
   0   4  12        8.33        7.88      4.11 o 
   1   4  12        0.01        0.66      4.20 o 
  -9   5  12       79.16      105.48     14.98 o 
  -8   5  12        0.81        6.30      5.55 o 
  -7   5  12        2.86        3.21      5.79 o 
  -6   5  12        3.41        2.07      3.44 o 
  -5   5  12       29.52       32.74      3.88 o 
  -4   5  12       34.98       32.48      3.98 o 
  -3   5  12        1.75        0.00      3.02 o 
  -2   5  12        2.19        1.08      3.94 o 
  -1   5  12        0.93        0.00      3.83 o 
   0   5  12       14.29       15.11      5.26 o 
  -8   6  12       24.13       28.23      6.92 o 
  -7   6  12       16.17       19.65      4.20 o 
  -6   6  12        4.32        5.29      4.31 o 
  -5   6  12       49.47       46.66      6.65 o 
  -4   6  12       90.01      100.14     10.89 o 
  -3   6  12        0.19        0.00      5.03 o 
  -2   6  12        0.39        2.33      5.21 o 
  -1   6  12        1.37        0.33      5.46 o 
  -7   7  12       13.83       16.64      5.04 o 
  -6   7  12        4.31        4.00      4.32 o 
  -5   7  12        0.10        0.06      4.46 o 
  -4   7  12       14.74        9.68      7.78 o 
  -3   7  12        0.02        0.00      8.31 o 
  -1 -10  13        1.14        2.65      5.35 o 
   0 -10  13        0.90        0.00      4.56 o 
   1 -10  13       12.19       15.90      4.63 o 
   2 -10  13        0.43        0.00      3.72 o 
   3 -10  13       12.49        7.28      4.34 o 
  -3  -9  13        4.22        7.98      6.82 o 
  -2  -9  13        3.20        5.23      4.05 o 
  -1  -9  13        1.98        0.99      4.60 o 
   0  -9  13       31.38       40.62      4.20 o 
   1  -9  13       10.99       12.89      3.81 o 
   2  -9  13       67.20       52.41      4.32 o 
   3  -9  13        7.50        4.87      4.05 o 
   4  -9  13       50.40       46.20      6.04 o 
  -4  -8  13       95.16      119.89      7.99 o 
  -3  -8  13        1.13        8.43      4.09 o 
  -2  -8  13       16.73       15.48      3.85 o 
  -1  -8  13       25.82       29.82      3.97 o 
   0  -8  13       24.20       26.69      3.48 o 
   1  -8  13       24.29       21.84      3.81 o 
   2  -8  13        1.82        4.44      3.62 o 
   3  -8  13      317.73      324.12     11.00 o 
   4  -8  13        1.17        3.48      4.36 o 
  -5  -7  13       35.58       34.85      6.28 o 
  -4  -7  13        1.25        1.03      4.22 o 
  -3  -7  13        7.71       10.07      4.30 o 
  -2  -7  13        2.00        2.16      3.62 o 
  -1  -7  13        0.65        2.36      2.93 o 
   0  -7  13       21.07       21.71      3.13 o 
   1  -7  13       16.99       16.76      3.51 o 
   2  -7  13      151.37      156.61      6.76 o 
   3  -7  13       70.10       87.64      6.87 o 
   4  -7  13        0.82        0.07      4.20 o 
  -6  -6  13        8.06       12.38      5.91 o 
  -5  -6  13       20.98       19.18      6.67 o 
  -4  -6  13       28.57       29.04      4.73 o 
  -3  -6  13       55.94       60.07      5.65 o 
  -2  -6  13       16.38       12.32      2.92 o 
  -1  -6  13        0.76        0.93      2.73 o 
   0  -6  13       11.18       13.31      2.80 o 
   1  -6  13        0.42        0.85      3.07 o 
   2  -6  13       18.77       12.78      3.91 o 
   3  -6  13        4.79        5.99      3.88 o 
   4  -6  13        0.05        0.82      3.97 o 
   5  -6  13        1.56        0.00      5.54 o 
  -6  -5  13        2.80        5.34      5.58 o 
  -5  -5  13        1.69        2.82      4.30 o 
  -4  -5  13        1.80        0.00      3.89 o 
  -3  -5  13        6.99       12.51      3.66 o 
  -2  -5  13        8.22        7.90      2.84 o 
  -1  -5  13        1.15        2.69      2.51 o 
   0  -5  13        2.02        3.60      2.47 o 
   1  -5  13       19.61       19.16      3.13 o 
   2  -5  13        1.36        0.00      3.64 o 
   3  -5  13       16.89       24.63      4.09 o 
   4  -5  13        3.98        4.58      4.45 o 
   5  -5  13        0.03        0.00      5.30 o 
  -7  -4  13        4.00        0.00      5.09 o 
  -6  -4  13       84.02       84.01      8.44 o 
  -5  -4  13       21.09       27.53      4.33 o 
  -4  -4  13       35.21       29.26      4.63 o 
  -3  -4  13      137.31      118.16      6.92 o 
  -2  -4  13        0.31        3.52      3.57 o 
  -1  -4  13       51.40       53.33      3.67 o 
   0  -4  13        3.14        0.44      2.26 o 
   1  -4  13        1.58        2.08      2.98 o 
   2  -4  13        4.36        3.03      3.63 o 
   3  -4  13       24.82       20.38      4.00 o 
   4  -4  13        3.95        0.00      4.29 o 
  -7  -3  13        5.45        2.14      5.49 o 
  -6  -3  13      114.27      131.80      9.18 o 
  -5  -3  13        1.58        0.60      3.62 o 
  -4  -3  13      105.95      108.90      8.38 o 
  -3  -3  13       71.24       83.41      6.01 o 
  -2  -3  13       50.52       53.77      5.00 o 
  -1  -3  13       82.82       78.34      4.37 o 
   0  -3  13        0.08        0.00      2.62 o 
   1  -3  13        0.73        0.00      3.41 o 
   2  -3  13       48.99       44.79      4.98 o 
   3  -3  13        1.90        2.32      4.06 o 
   4  -3  13        1.58        2.93      4.17 o 
  -8  -2  13       28.16       20.49      5.87 o 
  -7  -2  13        0.02        2.64      4.87 o 
  -6  -2  13        0.71        1.28      4.33 o 
  -5  -2  13        0.45        0.00      4.17 o 
  -4  -2  13       25.83       31.60      4.20 o 
  -3  -2  13       45.38       43.75      4.61 o 
  -2  -2  13       18.51       17.33      3.38 o 
  -1  -2  13        0.40        1.38      2.58 o 
   0  -2  13        2.85        6.78      3.09 o 
   1  -2  13       34.48       37.33      5.26 o 
   2  -2  13       12.13        7.48      3.95 o 
   3  -2  13        0.81        3.56      4.13 o 
   4  -2  13        0.16        4.09      4.69 o 
  -8  -1  13       68.76       86.28      8.55 o 
  -7  -1  13       10.58       11.35      5.10 o 
  -6  -1  13       51.89       33.60      5.58 o 
  -5  -1  13        7.28        5.39      4.07 o 
  -4  -1  13        5.34        7.20      3.42 o 
  -3  -1  13       14.71       14.47      3.54 o 
  -2  -1  13        6.01        5.39      3.56 o 
  -1  -1  13        0.77        0.00      2.43 o 
   0  -1  13        9.75       12.07      3.25 o 
   1  -1  13        4.40        6.46      3.57 o 
   2  -1  13        3.38        4.37      3.92 o 
   3  -1  13        0.34        2.42      4.68 o 
  -8   0  13       48.21       66.13      7.33 o 
  -7   0  13       15.28        7.09      4.51 o 
  -6   0  13        6.97        0.00      4.64 o 
  -5   0  13       17.83       28.16      5.01 o 
  -4   0  13      132.79      134.48      7.18 o 
  -3   0  13      190.60      213.60     10.80 o 
  -2   0  13        0.00        0.00      3.22 o 
  -1   0  13      187.50      178.83      8.23 o 
   0   0  13       64.26       55.80      4.91 o 
   1   0  13       18.66       12.10      3.95 o 
   2   0  13        2.08        3.45      4.26 o 
   3   0  13        4.34        2.42      5.02 o 
  -9   1  13        6.72        9.34      6.99 o 
  -8   1  13       15.09       18.47      5.51 o 
  -7   1  13      101.47      107.23      8.52 o 
  -6   1  13        0.87        1.28      4.03 o 
  -5   1  13        0.56        0.00      5.23 o 
  -4   1  13      174.95      175.42      7.44 o 
  -3   1  13       65.02       70.32      4.58 o 
  -2   1  13       40.88       41.18      5.18 o 
  -1   1  13        0.28        1.90      5.67 o 
   0   1  13       48.36       49.26      5.83 o 
   1   1  13       19.49       21.56      4.05 o 
   2   1  13       11.50       10.04      4.41 o 
  -9   2  13        3.44       13.37      7.10 o 
  -8   2  13       28.66       27.50      5.45 o 
  -7   2  13       16.97       13.20      6.29 o 
  -6   2  13       13.28        6.85      5.47 o 
  -5   2  13        1.50        1.23      5.26 o 
  -4   2  13       83.97       90.12      7.10 o 
  -3   2  13       41.80       50.13      4.32 o 
  -2   2  13       26.32       27.98      6.14 o 
  -1   2  13       20.00       12.51      6.29 o 
   0   2  13        2.73        0.00      4.31 o 
   1   2  13        7.84        3.06      4.15 o 
   2   2  13        4.80        6.07      5.48 o 
  -9   3  13       40.21       43.46     13.17 o 
  -8   3  13       22.64       19.00      6.66 o 
  -7   3  13       15.95       16.90      5.88 o 
  -6   3  13       23.72       36.37      6.85 o 
  -5   3  13        0.55        0.00      3.49 o 
  -4   3  13        6.72        5.82      3.41 o 
  -3   3  13       19.79       21.00      3.41 o 
  -2   3  13        3.25        8.70      5.15 o 
  -1   3  13        6.11        5.66      6.59 o 
   0   3  13        1.48        2.68      4.30 o 
   1   3  13        8.75       12.11      4.59 o 
  -8   4  13        4.51        7.60      6.21 o 
  -7   4  13        7.21        8.91      6.24 o 
  -6   4  13       32.66       34.75      4.44 o 
  -5   4  13       10.51       11.22      3.54 o 
  -4   4  13        6.75        8.01      3.45 o 
  -3   4  13        1.17        4.54      3.83 o 
  -2   4  13        3.84        3.38      4.06 o 
  -1   4  13        0.09        0.00      7.38 o 
   0   4  13        0.65        3.80      5.14 o 
  -8   5  13       20.64       15.23      7.20 o 
  -7   5  13        1.54        1.42      4.88 o 
  -6   5  13       16.80       18.80      5.52 o 
  -5   5  13        6.02        5.25      3.71 o 
  -4   5  13       19.77       17.37      3.70 o 
  -3   5  13        0.71        0.00      4.97 o 
  -2   5  13        8.89        7.16      6.73 o 
  -7   6  13       22.83       23.19      5.99 o 
  -6   6  13       12.06       12.05      5.40 o 
  -5   6  13        0.00        4.16      5.48 o 
  -4   6  13       28.98       27.15      8.30 o 
  -3   6  13        0.73        0.00      8.30 o 
  -1  -9  14        1.37        2.11      5.49 o 
   0  -9  14        4.17        3.14      4.20 o 
   1  -9  14        1.70        3.76      4.05 o 
   2  -9  14        1.73        0.00      3.57 o 
  -3  -8  14        0.86        6.18      4.69 o 
  -2  -8  14       29.41       40.18      7.39 o 
  -1  -8  14        0.94        1.81      3.85 o 
   0  -8  14        0.00        0.00      3.67 o 
   1  -8  14        5.92        8.59      3.65 o 
   2  -8  14       46.96       41.93      4.95 o 
   3  -8  14       34.54       36.78      5.19 o 
  -4  -7  14        1.01        4.32      4.78 o 
  -3  -7  14        0.05        0.00      4.16 o 
  -2  -7  14        0.68        0.00      4.37 o 
  -1  -7  14        0.12        0.00      3.40 o 
   0  -7  14        0.18        0.00      3.60 o 
   1  -7  14        3.65        3.76      3.52 o 
   2  -7  14       21.23       19.13      4.32 o 
   3  -7  14        0.65        2.77      4.27 o 
  -5  -6  14       14.03       16.88      5.14 o 
  -4  -6  14       36.02       34.62      4.82 o 
  -3  -6  14        4.34        7.63      3.83 o 
  -2  -6  14        0.00        0.00      3.32 o 
  -1  -6  14       22.11       28.66      3.80 o 
   0  -6  14        7.78        8.26      3.07 o 
   1  -6  14        0.60        2.86      3.69 o 
   2  -6  14        5.05        0.18      4.21 o 
   3  -6  14        2.68        4.67      3.98 o 
  -6  -5  14       12.24       11.94      5.34 o 
  -5  -5  14       10.52        3.50      4.48 o 
  -4  -5  14       53.54       44.20      5.42 o 
  -3  -5  14       59.02       57.06      5.64 o 
  -2  -5  14       57.58       48.86      4.65 o 
  -1  -5  14        0.07        0.00      3.16 o 
   0  -5  14        0.29        0.09      2.59 o 
   1  -5  14        5.56       10.48      3.60 o 
   2  -5  14        6.31        6.43      4.09 o 
   3  -5  14       10.09        8.63      4.19 o 
  -6  -4  14       64.30       76.71     11.68 o 
  -5  -4  14        1.50        0.92      4.18 o 
  -4  -4  14       25.27       26.94      4.51 o 
  -3  -4  14       14.84       17.21      4.74 o 
  -2  -4  14      101.72       98.69      6.61 o 
  -1  -4  14        3.55        2.47      3.21 o 
   0  -4  14        0.09        0.17      2.98 o 
   1  -4  14        0.81        0.00      3.88 o 
   2  -4  14        5.53        0.61      4.30 o 
   3  -4  14        4.69        2.67      4.63 o 
  -7  -3  14       39.12       50.15      7.42 o 
  -6  -3  14       17.97       17.43      4.92 o 
  -5  -3  14        2.27        3.56      3.99 o 
  -4  -3  14       29.97       28.06      5.20 o 
  -3  -3  14       69.47       72.28      5.28 o 
  -2  -3  14        0.00        0.29      3.51 o 
  -1  -3  14       42.81       41.57      4.12 o 
   0  -3  14       18.41       22.26      3.79 o 
   1  -3  14        4.09        4.48      3.86 o 
   2  -3  14       18.46       15.04      4.45 o 
   3  -3  14        0.17        0.00      4.58 o 
  -7  -2  14       24.03       28.14      5.43 o 
  -6  -2  14       19.85       28.42      5.76 o 
  -5  -2  14       63.63       61.22      5.69 o 
  -4  -2  14        2.03        0.00      3.65 o 
  -3  -2  14        2.82        1.51      3.30 o 
  -2  -2  14        6.55        6.84      3.89 o 
  -1  -2  14        1.11        0.00      3.43 o 
   0  -2  14        0.00        0.00      3.32 o 
   1  -2  14        0.52        2.74      3.95 o 
   2  -2  14        0.77        0.00      4.56 o 
   3  -2  14       17.04       16.49      7.63 o 
  -7  -1  14       13.87       20.35      5.44 o 
  -6  -1  14       38.39       32.30      5.41 o 
  -5  -1  14       45.50       42.00      5.71 o 
  -4  -1  14        2.85        2.74      3.74 o 
  -3  -1  14       22.50       26.49      4.65 o 
  -2  -1  14      131.56      136.46      7.50 o 
  -1  -1  14       33.78       25.60      5.33 o 
   0  -1  14       13.48       12.66      4.82 o 
   1  -1  14       21.31       25.04      4.26 o 
   2  -1  14        0.88        4.97      5.00 o 
  -8   0  14       22.85       34.73      7.68 o 
  -7   0  14       51.75       67.65      7.60 o 
  -6   0  14        8.32       10.93      4.77 o 
  -5   0  14        9.25        8.24      4.45 o 
  -4   0  14      139.68      120.39     10.63 o 
  -3   0  14      117.25      129.07      7.25 o 
  -2   0  14        2.05        3.97      3.48 o 
  -1   0  14       51.91       57.98     11.69 o 
   0   0  14       48.85       54.56      9.12 o 
   1   0  14        0.95        0.77      4.62 o 
   2   0  14        1.90        0.00      5.64 o 
  -8   1  14       58.01       80.75      8.25 o 
  -7   1  14       31.24       38.34      5.97 o 
  -6   1  14        0.66        1.30      6.43 o 
  -5   1  14        0.01        0.00      5.61 o 
  -4   1  14        1.02        0.00      4.51 o 
  -3   1  14        3.64        2.74      4.40 o 
  -2   1  14       73.72       60.64      8.06 o 
  -1   1  14        0.18        6.55      5.86 o 
   0   1  14       34.12       34.19      8.24 o 
   1   1  14        0.73        0.28      4.80 o 
  -8   2  14        0.33        0.00      7.71 o 
  -7   2  14        0.28        0.00      6.47 o 
  -6   2  14        3.51        2.54      6.46 o 
  -5   2  14        0.21        0.00      3.69 o 
  -4   2  14        3.67        1.67      4.36 o 
  -3   2  14       12.56       14.20      4.13 o 
  -2   2  14        0.00        4.25      5.38 o 
  -1   2  14        7.02        0.00      6.78 o 
   0   2  14        1.01        1.17      6.43 o 
  -8   3  14       32.61       40.62      7.84 o 
  -7   3  14       20.95       25.19      6.51 o 
  -6   3  14        3.91        0.00      4.08 o 
  -5   3  14       17.63       13.17      3.85 o 
  -4   3  14        1.17        0.00      4.67 o 
  -3   3  14        2.19        6.48      5.94 o 
  -2   3  14        0.00        0.00      6.25 o 
  -1   3  14        2.32        1.90      6.28 o 
  -7   4  14       34.47       41.05      6.99 o 
  -6   4  14       29.90       30.80      5.87 o 
  -5   4  14        0.01        1.77      3.92 o 
  -4   4  14        2.82        5.80      4.55 o 
  -3   4  14       28.38       23.10      7.46 o 
  -2   4  14        2.33        0.00      6.43 o 
  -6   5  14        0.41        0.58      4.75 o 
  -5   5  14       14.44       23.15      6.01 o 
  -4   5  14        3.65        0.00      6.08 o 
  -1  -8  15        0.00        2.53      6.41 o 
   0  -8  15        1.67        1.61      5.28 o 
  -3  -7  15        7.07       11.13      4.43 o 
  -2  -7  15        3.43        5.36      4.37 o 
  -1  -7  15        6.52        7.72      3.80 o 
   0  -7  15       12.15        9.21      4.05 o 
   1  -7  15        5.75        0.00      4.58 o 
   2  -7  15        1.77        2.75      5.36 o 
  -4  -6  15       17.61       17.52      4.88 o 
  -3  -6  15        0.04        0.00      4.35 o 
  -2  -6  15        0.01        0.00      4.36 o 
  -1  -6  15        2.22        2.84      3.60 o 
   0  -6  15        0.00        0.00      3.66 o 
   1  -6  15        2.04        0.00      4.87 o 
   2  -6  15        0.10        0.00      4.48 o 
  -5  -5  15        4.72       15.05      4.52 o 
  -4  -5  15        0.25        0.00      4.37 o 
  -3  -5  15       47.89       47.67      4.90 o 
  -2  -5  15       15.89       12.65      4.52 o 
  -1  -5  15       29.61       23.18      4.06 o 
   0  -5  15        4.95        7.62      6.21 o 
   1  -5  15        0.13        0.00      5.76 o 
   2  -5  15        0.16        0.00      5.85 o 
  -5  -4  15       25.62       25.86      4.68 o 
  -4  -4  15        7.17       10.34      4.67 o 
  -3  -4  15        7.03        9.58      4.33 o 
  -2  -4  15       43.36       42.27      4.97 o 
  -1  -4  15        2.08        7.50      3.54 o 
   0  -4  15       36.84       42.96      6.98 o 
   1  -4  15        5.15        2.23      5.61 o 
   2  -4  15        0.93        1.29      5.39 o 
  -6  -3  15        3.93        3.00      5.34 o 
  -5  -3  15       24.72       31.58      5.81 o 
  -4  -3  15        9.21       11.45      5.21 o 
  -3  -3  15        4.37        4.92      4.06 o 
  -2  -3  15       37.78       36.73      4.37 o 
  -1  -3  15        3.18        3.29      5.45 o 
   0  -3  15       14.18       21.71      5.70 o 
   1  -3  15        3.10        0.00      5.48 o 
   2  -3  15        3.06        6.96      6.42 o 
  -6  -2  15        3.90        6.45      5.28 o 
  -5  -2  15       22.06       15.82      5.07 o 
  -4  -2  15        5.67        3.90      4.04 o 
  -3  -2  15       17.91       23.44      3.96 o 
  -2  -2  15        5.77        0.00      3.90 o 
  -1  -2  15        0.00        1.92      4.99 o 
   0  -2  15        7.77        7.04      4.93 o 
   1  -2  15        0.01        6.68      6.18 o 
  -7  -1  15       52.41       46.36      8.54 o 
  -6  -1  15        7.06        4.91      5.42 o 
  -5  -1  15       53.81       55.24      6.82 o 
  -4  -1  15        0.33        2.78      3.75 o 
  -3  -1  15        0.08        0.00      4.01 o 
  -2  -1  15        3.24        0.00      5.22 o 
  -1  -1  15       14.74       18.38      5.33 o 
   0  -1  15        2.31        0.00      6.77 o 
   1  -1  15       56.53       62.59     13.69 o 
  -7   0  15       72.22       88.72      8.82 o 
  -6   0  15       34.51       36.98      6.12 o 
  -5   0  15        0.27        3.68      6.18 o 
  -4   0  15        2.63        4.59      4.70 o 
  -3   0  15        4.59        0.00      4.79 o 
  -2   0  15       80.26       63.89     15.15 o 
  -1   0  15        0.37        3.70      6.19 o 
   0   0  15       12.74       11.16      9.79 o 
  -7   1  15        5.97        2.64      7.70 o 
  -6   1  15       61.57       66.54      9.12 o 
  -5   1  15        0.15        0.00      6.30 o 
  -4   1  15       21.96       17.50      4.99 o 
  -3   1  15       55.02       57.23      8.72 o 
  -2   1  15       98.60      108.42     11.59 o 
  -1   1  15        0.90        6.94      7.13 o 
   0   1  15       13.10        2.17      9.28 o 
  -7   2  15        0.14        0.00      6.48 o 
  -6   2  15        3.16        1.23      6.47 o 
  -5   2  15       13.21       10.44      5.58 o 
  -4   2  15        0.37        0.60      5.30 o 
  -3   2  15        5.67        1.09      6.98 o 
  -2   2  15        0.15        4.43      6.11 o 
  -1   2  15        1.48        0.50      7.29 o 
  -6   3  15        0.00        0.00      6.97 o 
  -5   3  15        1.37        0.00      5.92 o 
  -4   3  15        3.39        9.23      6.43 o 
  -3   3  15        4.34        4.32      6.90 o 
  -2  -6  16        9.26        8.82      5.61 o 
  -1  -6  16        0.10        5.19      8.10 o 
  -3  -5  16        3.41        4.17      4.81 o 
  -2  -5  16       21.14       15.55      4.53 o 
  -1  -5  16        4.16        0.00      6.31 o 
   0  -5  16       21.57       17.03     11.72 o 
  -4  -4  16        4.03        0.00      5.15 o 
  -3  -4  16        2.65        1.89      4.44 o 
  -2  -4  16        0.32        0.00      4.06 o 
  -1  -4  16       22.76       34.30      6.53 o 
   0  -4  16        0.68        6.20      9.99 o 
  -5  -3  16        2.60        1.74      5.33 o 
  -4  -3  16        7.02        9.29      4.47 o 
  -3  -3  16        6.39        1.94      4.53 o 
  -2  -3  16       12.44        0.00      6.37 o 
  -1  -3  16        1.93        4.07      6.10 o 
   0  -3  16        0.92        0.00     10.74 o 
  -5  -2  16        4.81       14.07      6.85 o 
  -4  -2  16        6.02        3.89      4.32 o 
  -3  -2  16       11.79        7.45      4.49 o 
  -2  -2  16        0.79        0.00      5.38 o 
  -1  -2  16        0.03        7.88      5.56 o 
  -5  -1  16        0.00        4.05      6.01 o 
  -4  -1  16        3.17        7.01      5.46 o 
  -3  -1  16        2.84       10.64      6.61 o 
  -2  -1  16       27.99       17.06      7.27 o 
  -1  -1  16       45.69       37.89     10.39 o 
  -5   0  16        0.96        0.19      6.94 o 
  -4   0  16        2.04        7.99      6.28 o 
  -3   0  16       16.97       10.88      7.47 o 
  -2   0  16       40.21       43.55      9.02 o 
  -5   1  16        1.63        0.00      6.04 o 
  -4   1  16        0.76        0.00      7.12 o 
  -3   1  16       25.21       22.43      7.42 o 
                                                 
